# Supplementary material for: CBL0137 and NKG2A blockade: a novel immuno-oncology combination therapy for Myc-overexpressing triple-negative breast cancers
Source: Oncogene. 2024 Dec 21;44(13):893–908. doi: 10.1038/s41388-024-03259-y (PMC11932921; doi:10.1038/s41388-024-03259-y)
Supplement: Supplementary file 2 — Supplementary data file - RNA seq data file [file 41388_2024_3259_MOESM2_ESM.xlsx]

## Sheet: Sheet1
genes	logFC	logCPM	LR	PValue	FDR	FC	transcript_id-s-	CBL-1	CBL-2	CBL-3	CBL-4	UT-1	UT-2	UT-3	UT-5
Il1b	-2.11509	6.79747	214.767	1.253e-48	1.57565e-44	-4.33218	NM_008361	51.02	47.49	67.4	47.65	217.68	191.57	202.36	219.92
Clec7a	-1.98978	7.14659	162.362	3.44836e-37	2.16816e-33	-3.97176	NM_001309637,NM_020008,NR_132130	43.67	31.95	47.95	39.55	135.65	159.24	143.66	135.46
Klrb1b	-3.56546	3.19669	139.105	4.17731e-32	1.75099e-28	-11.8389	NM_030599	0.97	0.77	0.81	1.5	12	9.67	12.76	8.31
Cmpk2	1.92514	6.01527	126.195	2.78732e-29	8.76264e-26	3.79774	NM_020557	40.51	38.77	64.85	52.78	12.98	11.93	8.76	13.41
Usp18	1.86834	5.73422	125.157	4.70332e-29	1.18288e-25	3.65112	NM_011909	64.52	75.53	92.9	71.57	17.53	21.63	15.33	20.8
Ccr2	-2.11322	6.7049	124.146	7.82656e-29	1.64032e-25	-4.32655	NM_009915	21.77	12.72	15.42	17.23	59.01	46.27	80.32	70.87
Ifit3	1.7492	5.67778	115.56	5.93244e-27	1.06572e-23	3.36171	NM_010501	57.83	49.34	80.16	65.59	16.34	18.39	13.34	19.64
Ifit3b	2.49693	4.26176	107.519	3.42545e-25	5.38438e-22	5.64481	NM_001005858	19.83	19.25	35.25	28.66	4.08	5.05	3.2	4.04
Oasl1	1.47859	5.73011	104.686	1.43083e-24	1.99919e-21	2.78676	NM_145209	60.99	43.58	66.39	63.78	19.08	18.52	14.89	23.46
Oas3	1.77917	5.31387	102.733	3.83408e-24	4.82136e-21	3.43228	NM_145226	19.55	14.53	22.31	22.2	5.33	5.46	3.33	6.65
Hcar2	-2.64919	4.02843	101.615	6.74179e-24	7.70709e-21	-6.27314	NM_030701	3.37	1.97	4.44	5.04	20.12	21.53	14.33	28.04
Siglec1	2.08454	7.38479	97.9337	4.32627e-23	4.53357e-20	4.24139	NM_011426	100.95	37.9	56.44	61.36	14.51	10.58	10.58	18.52
Ifit1	1.53752	5.45644	89.7453	2.70879e-21	2.62023e-18	2.90296	NM_008331	35.12	31.55	46.69	40.68	12.25	12.43	8.57	14.9
S100a8	-2.48831	6.44627	89.5055	3.05787e-21	2.74662e-18	-5.6112	NM_013650	163.49	204.75	123.29	298.46	711.87	939.09	887.72	1468.13
S100a9	-2.42529	7.56975	80.1312	3.50357e-19	2.93716e-16	-5.37136	NM_001281852,NM_009114	201.74	283.91	160.75	414.36	1035.01	1134.26	1110.51	1919.79
Ifit1bl1	2.91841	2.76753	76.9276	1.77342e-18	1.39379e-15	7.56015	NM_001101605,NM_001110517	6.13	5.21	11.91	10.45	1.2	0.73	0.74	1.33
Ccl24	1.39403	6.36388	76.4916	2.21151e-18	1.63587e-15	2.62811	NM_019577	215.77	148.85	129.73	141.12	58.96	61.03	46.55	49.17
Clec12a	-2.68441	4.38938	75.3462	3.95011e-18	2.75959e-15	-6.42819	NM_177686	3.06	3.77	2.51	6.53	19.17	17.9	31.06	22.81
Cxcl9	-1.35516	8.05226	72.6369	1.55837e-17	1.03139e-14	-2.55825	NM_008599	92.75	84.14	66.8	73.47	217.23	159.52	196.06	156.27
Slamf9	-2.32161	5.1571	68.5556	1.23352e-16	7.75573e-14	-4.99889	NM_029612	12	11.37	18.34	30.75	70.1	83.71	92.75	74.02
Rsad2	1.62169	5.98488	68.2819	1.41718e-16	8.14898e-14	3.07736	NM_021384	33.75	26.33	51.44	42.32	11.42	11.61	7.28	15.1
H2-Ea-ps	-1.63005	8.34891	68.2701	1.42567e-16	8.14898e-14	-3.09523	NM_010381	348.99	456.29	381.85	378.78	1289.5	932.57	1315.24	819.62
Slc16a3	-0.961551	5.88294	64.9302	7.76003e-16	4.24271e-13	-1.9474	NM_001038653,NM_001038654,NM_030696	29.59	22.03	24.48	25.78	47.12	41.71	42.69	46.74
Msln	1.51248	5.64696	64.8316	8.15808e-16	4.2745e-13	2.853	NM_018857	52.92	67.21	51.08	49.47	25.3	17.54	14.55	13.55
Tinagl1	1.24536	8.02598	63.4494	1.64541e-15	8.27643e-13	2.37078	NM_001168333,NM_023476	358.79	322.26	275.7	245.46	114.97	94.94	97.86	153.14
Irf7	1.37167	7.76315	62.564	2.57926e-15	1.24747e-12	2.58771	NM_001252600,NM_001252601,NM_016850	241.77	217.88	352.43	307.47	92.55	107.14	71.38	120.22
Fam20c	1.91838	4.55301	62.2572	3.01412e-15	1.39233e-12	3.77998	NM_030565	25.34	8.99	19.45	23.56	4.52	4.31	4.5	4.68
Oasl2	1.07629	7.38326	62.2017	3.10021e-15	1.39233e-12	2.1086	NM_011854	113.12	91.03	125.21	115.78	54.35	49.39	34.27	53.42
Slfn5	1.49656	6.09068	62.0222	3.39608e-15	1.47261e-12	2.82169	NM_183201	30.09	15.41	28.6	26.99	9.61	7.5	4.82	10.64
Ddx58	1.22974	6.38819	61.3425	4.79623e-15	2.01042e-12	2.34524	NM_172689	38.18	25.72	41.82	37.55	17.54	13.06	8.95	16.14
H2-Ab1	-1.56238	9.18074	58.9744	1.59735e-14	6.47957e-12	-2.9534	NM_207105	408.87	518.06	352.47	410.01	1353.71	930.63	1351.89	862.61
Gpr141	-1.59797	3.76634	58.4876	2.04575e-14	8.03916e-12	-3.02717	NM_181754	2.71	2.6	3.42	3.21	8.53	7.4	8.88	7.57
Olfml2b	-1.16804	5.23077	56.9845	4.39254e-14	1.64763e-11	-2.24706	NM_177068	13.82	8.47	11.95	12.04	28.01	17.91	23.18	24.27
Ly6e	1.01186	8.85837	56.9568	4.45484e-14	1.64763e-11	2.0165	NM_001164036,NM_001164037,NM_001164038,NM_001164039,NM_001164040,NM_008529	547.02	475.12	432.55	552.64	276.8	213.8	178.89	229.72
Eya2	1.54854	3.53407	56.4736	5.69567e-14	2.04637e-11	2.92521	NM_001271962,NM_001271963,NM_010165	13.05	8.71	10.14	12.03	4.15	3.2	2.5	3.73
H2-Aa	-1.53846	9.26237	56.0775	6.967e-14	2.43361e-11	-2.90484	NM_010378	490.26	636.66	460.39	481.6	1715.11	1129.6	1593.46	992.43
Tnfrsf22	1.4038	4.20204	55.2439	1.06465e-13	3.61836e-11	2.64597	NM_023680	20.38	15.47	15.33	22.77	8.24	5.48	5.2	6.48
Prr11	-2.03533	2.97684	54.8009	1.33378e-13	4.41377e-11	-4.09917	NM_175563	1.44	0.57	1.32	1.59	4.76	4.16	3.99	5.05
Mmd	1.04747	8.54111	54.5617	1.50642e-13	4.85724e-11	2.0669	NM_026178	355.64	249.19	341.1	237.03	132.52	122.77	106.95	152.21
AI607873	1.10575	5.37844	53.3814	2.74682e-13	8.6353e-11	2.15211	NM_001204910	30.67	19.06	23.19	27.24	11.73	9.78	7.5	13.12
Ifi44	0.966367	7.2888	52.2874	4.79442e-13	1.47049e-10	1.95391	NM_133871	107.95	92.88	130.39	109.12	51.37	52.37	45.4	53.11
Klrk1	-1.26465	4.41773	50.7041	1.07393e-12	3.2154e-10	-2.40269	NM_001083322,NM_001286018,NM_033078	6.31	5.12	6.1	6.64	12.3	12.85	13.76	12.74
Tnip3	-1.57054	4.27572	50.5965	1.13449e-12	3.31772e-10	-2.97016	NM_001001495	4.44	4.12	4.52	2.58	8.62	10.98	10.95	10.82
Ngfr	2.34326	4.89047	50.319	1.3068e-12	3.73478e-10	5.07446	NM_033217	30.38	25.75	18.39	14.24	3.21	2.53	2.23	8.24
G0s2	-1.77731	3.17029	49.5441	1.93965e-12	5.42025e-10	-3.42786	NM_008059	9.88	8.78	8.49	9.06	24.79	27.63	19.16	41.44
Gpr34	-1.62264	4.73265	49.3341	2.15877e-12	5.90143e-10	-3.07937	NM_011823	16.01	7.96	10.55	10.2	27.37	26.71	39.89	25.81
Ifit2	1.18097	6.1632	49.0033	2.55532e-12	6.79905e-10	2.26729	NM_008332	39.61	23.61	49.75	40.92	16.94	14.68	11.75	17.75
Ifitm1	-0.957598	6.64948	48.9729	2.59526e-12	6.79905e-10	-1.94207	NM_001112715,NM_026820	196.06	192.02	182.8	215.77	337.4	316.24	358.28	357.14
F5	2.05051	4.13078	48.7907	2.84782e-12	7.30843e-10	4.14253	NM_007976	6.23	4.59	5.51	6.07	1.03	1.37	0.47	2.08
Slfn8	0.925602	6.17778	48.4776	3.34087e-12	8.40229e-10	1.89948	NM_001167743,NM_181545	37.59	34.45	42.4	36.49	22.1	16.84	12.94	20.65
Arg2	-1.38879	4.02785	47.9168	4.44692e-12	1.09647e-09	-2.61859	NM_009705	8.9	10.57	11.13	11.65	27.71	28.58	20.9	22.89
Pml	0.916911	6.34764	46.9397	7.3203e-12	1.77025e-09	1.88807	NM_008884,NM_178087	33.04	24.59	32.87	29.72	18.33	12.46	10.39	17.01
Ifih1	0.847072	6.44471	46.5595	8.88768e-12	2.10873e-09	1.79885	NM_001164477,NM_027835	33.35	25.23	34.39	28.57	17.17	14.89	11.88	17.14
Ciita	-1.09163	4.94841	46.1903	1.07307e-11	2.49885e-09	-2.13115	NM_001243760,NM_001243761,NM_001302618,NM_001302619,NM_007575	6.14	4.97	5.62	5.62	15.28	8.25	8.7	10.84
Stat2	0.900237	7.30117	45.8871	1.25266e-11	2.86404e-09	1.86637	NM_019963	71.56	59.66	70.93	79.89	39.03	33.73	25.12	39.52
H2-Eb1	-1.39143	8.69979	45.2471	1.73679e-11	3.90003e-09	-2.62338	NM_010382	222.07	272.09	194.28	204.04	649.31	429.03	643.73	387.15
Xcr1	-1.80778	1.78813	45.0067	1.96357e-11	4.33191e-09	-3.50103	NM_011798	0.51	0.4	0.58	0.52	1.6	1.43	1.45	1.92
Tslp	-1.13336	7.8386	43.471	4.30279e-11	9.3289e-09	-2.19369	NM_021367,NR_033206	241.54	253.62	196.72	190.34	386.04	391.41	497.13	455.14
Ccl8	-0.923372	6.63189	43.4115	4.43574e-11	9.45415e-09	-1.89654	NM_021443	372.06	323.12	280.98	304.2	691.33	523.04	500.26	473.78
Bcl2a1d	-1.00199	5.7712	42.7469	6.22994e-11	1.29524e-08	-2.00275	NM_007536	102.38	75.78	96.11	80.24	135.64	158.96	171.98	160.35
Adar	0.860418	6.9557	42.7303	6.28308e-11	1.29524e-08	1.81556	NM_001038587,NM_001146296,NM_019655	45.14	31.53	44.21	42.74	25.68	18.75	15.28	22.12
Gm5424	-1.37346	5.32481	42.6081	6.68818e-11	1.35651e-08	-2.59091	NR_002687	17.42	29.07	27.38	19.85	56.8	57.52	59.23	45.41
Cd300a	-1.4089	4.37146	42.1992	8.24319e-11	1.64537e-08	-2.65534	NM_170758	3.16	2.58	5.57	3.36	9.09	9.2	7.2	9.54
Clec9a	-1.72295	2.0725	42.027	9.002e-11	1.76875e-08	-3.30111	NM_001205363,NM_001205364,NM_001205365,NM_172732	0.85	0.79	1.13	0.88	2.92	2.21	2.88	3.07
Helz2	1.12835	5.83094	41.988	9.1836e-11	1.77667e-08	2.18609	NM_183162	11.18	8.34	14.43	11.53	5.45	4.25	2.94	6.39
BC035044	-3.05331	2.2393	41.8878	9.66646e-11	1.84175e-08	-8.30116	NM_001254946,NM_001254947	0.28	0.55	1.29	0.75	4.87	5.41	5.55	6.77
Cbr2	-1.0744	5.3529	41.4604	1.20282e-10	2.25754e-08	-2.10584	NM_007621	53.77	32.25	51.9	48.62	105.78	67.52	95.57	81.35
Naaa	-1.1234	6.64662	41.1954	1.37748e-10	2.54732e-08	-2.1786	NM_001163687,NM_025972	59.01	36.41	39.09	30.31	95.25	59	86.96	79.31
Csf2ra	-1.01652	5.31393	41.1005	1.44597e-10	2.63523e-08	-2.02304	NM_009970	29.63	15.15	21.57	26.53	46.95	36.35	38.45	46.26
Rgs1	-1.72322	4.06859	41.0686	1.46982e-10	2.64043e-08	-3.30173	NM_015811	7.35	7.57	13.01	11.66	22.38	40.79	22.01	31.42
Tnfrsf23	1.21422	4.69771	40.77	1.7124e-10	3.03288e-08	2.32015	NM_001308111,NM_024290,NR_131763	17.46	12.91	14.53	22.75	8.26	6.45	4.77	7.05
H2-DMb1	-1.46791	6.62998	40.7355	1.74292e-10	3.04406e-08	-2.76621	NM_010387	71.87	83.05	42.53	79.8	218.18	142.45	204.9	126.55
Padi2	1.53064	3.60762	40.6858	1.7878e-10	3.07967e-08	2.88913	NM_008812	6.56	6.95	3.94	5.08	1.95	1.79	1.33	2.05
Blvrb	-1.03651	5.83827	40.4686	1.99802e-10	3.39529e-08	-2.05126	NM_001290525,NM_144923	93.92	75.28	68.65	88.5	133.78	149.86	169.62	138.42
Daxx	0.786454	5.69317	40.336	2.13829e-10	3.58519e-08	1.72483	NM_001199733,NM_007829	40.53	34.3	41.92	41.58	25.74	19.17	16.14	22.49
Akr1b3	-1.1281	5.54414	40.1423	2.36125e-10	3.90694e-08	-2.1857	NM_009658	32.91	24.94	40.47	42.55	65.94	56.77	78.25	73.03
Uaca	0.897947	6.29826	39.8074	2.80274e-10	4.57721e-08	1.86341	NM_028283	42.15	28.97	29.93	38.97	22.79	14.18	13.22	18.24
Nxt2	-1.11303	4.29167	39.7374	2.90505e-10	4.68346e-08	-2.163	NM_001161430,NM_001290532,NM_001290533,NM_172782	8.26	5.71	8.8	8.28	15.92	14.05	15.06	14.8
Slfn9	1.15585	5.5498	39.6133	3.09566e-10	4.90418e-08	2.22815	NM_172796	33.82	18.91	25.19	24.83	14.87	7.71	6.67	13.01
Cxcl5	-1.90495	4.15969	39.598	3.11995e-10	4.90418e-08	-3.74496	NM_009141	5.65	10.11	4.27	9.08	20.63	32.13	16.58	30.74
Isg15	0.953065	7.04853	39.3475	3.54711e-10	5.50678e-08	1.93598	NM_015783	401.21	442.68	490.21	475.64	190.71	235.6	194.71	216.3
Mcemp1	-1.77949	1.80725	38.4164	5.715e-10	8.76417e-08	-3.43306	NM_026985	1.78	2.78	2.28	2.57	7.27	6.32	6.57	9.46
Sh2d1b1	-2.08145	3.24246	38.3691	5.85521e-10	8.87099e-08	-4.23231	NM_012009	2.14	3.01	4.47	7.04	12.59	17.76	16.56	16.04
Treml4	-2.1054	3.6785	38.3369	5.95256e-10	8.91112e-08	-4.30317	NM_001033922,NM_001163795,NM_001163796,NM_172623	2.66	2.76	9.17	3.43	17.45	15.66	17.9	18.34
Eif2ak2	0.765219	6.57059	38.1657	6.49862e-10	9.61413e-08	1.69963	NM_011163	44.68	37.55	42.9	41.9	27.83	18.48	17.34	26.12
Col14a1	1.53003	4.52298	37.9173	7.38074e-10	1.07922e-07	2.88791	NM_181277	13.38	4.57	6.46	7.62	2.94	1.72	2.48	2.69
Casp12	-0.835018	6.33272	36.9988	1.18201e-09	1.70196e-07	-1.78388	NM_009808	33.4	35.98	34.44	34.05	61.23	57.78	52.52	50.16
Cxcl16	-0.884802	7.59104	36.984	1.19103e-09	1.70196e-07	-1.84651	NM_023158	96.41	74.18	88.1	89.5	156.07	140.15	154.81	120.82
Snx10	-0.714856	5.83958	36.7099	1.37079e-09	1.93682e-07	-1.64132	NM_001127348,NM_001127349,NM_028035	30.97	24.72	27.51	26.99	44.46	37.22	39.54	40.99
Gbp4	-0.831149	8.21114	36.6005	1.44994e-09	2.02588e-07	-1.7791	NM_001256005,NM_008620	68.66	64.16	68.09	85.59	139.94	111.77	99.72	110.73
Epha2	0.781564	6.75595	35.9254	2.05023e-09	2.83315e-07	1.71899	NM_010139	60.66	51.67	45.98	52.39	32.92	25.35	20.83	32.71
H2-T24	1.0799	4.76066	35.8862	2.09186e-09	2.84539e-07	2.11389	NM_008207	27.55	18.02	33.55	28.24	12.38	11.04	8.82	13.55
Pole	1.00305	5.56218	35.8746	2.10434e-09	2.84539e-07	2.00423	NM_011132	17.06	12.1	10.26	13.08	7.27	4.75	4.18	7.77
Lum	-1.09857	4.89634	35.7817	2.20712e-09	2.9526e-07	-2.14142	NM_008524	16.07	9.86	13.02	19.55	34.83	27.39	21.81	29.14
Zcchc2	0.773521	5.61574	35.4045	2.67871e-09	3.54576e-07	1.70944	NM_001122675,NM_001122676	17.29	12.71	15.13	14.68	9.57	7.43	5.75	8.91
Hprt	-0.86088	6.85445	35.1002	3.13167e-09	4.10216e-07	-1.81615	NM_013556	112.83	104.93	97.22	96.86	156.95	162.76	181.86	165.32
AF251705	-1.06751	5.82695	34.8902	3.48828e-09	4.51908e-07	-2.09581	NM_134158	60.28	48.96	59.72	56.8	89.61	105.12	131.92	88.51
Cd300lb	-1.45346	3.57837	34.8716	3.52182e-09	4.51908e-07	-2.73865	NM_199221	3.92	1.8	3.47	4.6	8.46	7.66	8.51	8.87
Ecm1	0.869581	7.85139	34.5388	4.1783e-09	5.30728e-07	1.82713	NM_001252653,NM_007899	292.63	191.51	261.32	274.41	174.14	103.66	112.85	113.75
Ddx60	0.975806	4.60928	34.458	4.3555e-09	5.47704e-07	1.96674	NM_001293783	8.68	6.31	9.27	7.91	4.13	3.72	2.67	4.28
Gpr65	-0.854992	5.07256	34.4096	4.46514e-09	5.55932e-07	-1.80875	NM_008152	20.75	14.64	19.49	16.27	34.71	23.69	27.45	30.03
Rn45s	-1.22755	11.5015	34.3301	4.65144e-09	5.73449e-07	-2.3417	NR_046233	373.2	331.21	627.33	444.26	1009.93	1070.65	952.01	657.77
Rilpl2	-1.20231	3.93591	34.2338	4.88717e-09	5.96662e-07	-2.30108	NM_030259	12.47	10.83	14.74	12.23	25.48	28.45	26.69	22.1
Igsf6	-0.913988	5.86139	34.0977	5.24133e-09	6.33747e-07	-1.88425	NM_030691	32.93	20.16	32.58	35.27	48.32	48.58	52.81	52.34
Ppfia4	-1.17943	4.03355	34.0247	5.44165e-09	6.51702e-07	-2.26488	NM_001144855	2.84	1.85	2.51	2.65	5.51	4.32	5.69	4.29
Mpc1	-0.978657	5.16804	33.829	6.01746e-09	7.13864e-07	-1.97063	NM_018819	43.95	49.58	48.01	54.91	89.81	88.6	92.05	76.22
Tmie	1.31698	3.58151	33.7827	6.16248e-09	7.24235e-07	2.49144	NM_146260	11.1	11.43	9.77	11.12	4.07	3.83	2.47	5.64
Sema4a	-1.03118	4.81232	33.7499	6.26725e-09	7.29728e-07	-2.0437	NM_001163489,NM_001163490,NM_001163491,NM_013658	11.54	7.94	7.65	9.27	21.95	11.73	15.97	17.44
Nos2	-1.346	4.40348	33.5853	6.82071e-09	7.86885e-07	-2.54207	NM_010927	3.98	3.85	3.48	6.71	12.86	11.76	6.94	10.24
Clec4a2	-0.896327	5.90165	33.4141	7.44828e-09	8.51474e-07	-1.86132	NM_001170332,NM_001170333,NM_011999	25.37	22.04	28.75	28.71	40.33	40.37	49.75	43.27
Trem3	-1.89468	2.41943	33.2831	7.96719e-09	9.02589e-07	-3.7184	NM_021407	2.85	3.29	5.67	3.34	8.83	11.94	16.37	12.55
Krt18	0.989179	9.37425	33.1574	8.49913e-09	9.54255e-07	1.98505	NM_010664	1133.7	1226.33	846.08	1010.38	676.75	447.69	415.27	402.31
Als2cl	0.951553	5.44046	33.0412	9.0226e-09	1.00406e-06	1.93395	NM_001146059,NM_001146060,NM_146228	19.05	14.02	15.81	18.29	10.41	7.4	4.66	9.38
Gbp2b	-0.732508	8.45991	32.8059	1.01835e-08	1.12331e-06	-1.66153	NM_010259	155.44	139.07	138.03	148.69	257.85	207.14	204.99	200.86
Syce2	-1.42945	2.93313	32.7605	1.04244e-08	1.13989e-06	-2.69344	NM_001168244,NM_001168246,NM_027954,NR_031759	9.53	6.29	10.22	8.98	18.18	19.9	24.02	21.85
Ppl	0.900176	6.14353	32.7021	1.07422e-08	1.16451e-06	1.86629	NM_008909	30.58	18.11	16.88	22.31	13.74	9.54	8.46	10.78
Gm13710	-1.56449	1.5518	32.5307	1.17323e-08	1.26098e-06	-2.95773	NR_046046	3.48	3.27	3.04	3.35	10.33	7.13	8.11	9.8
Cd14	-0.836808	6.60924	32.2389	1.36333e-08	1.45287e-06	-1.78609	NM_009841	80.8	48.15	73.25	76.65	119.62	97.06	117.89	107.96
Cox4i2	-1.82812	1.82015	32.1292	1.44251e-08	1.52433e-06	-3.55075	NM_053091	3.3	4.03	3.37	5.82	11.95	15.84	14.14	10.26
Lamb1	0.840871	9.2473	32.0343	1.51477e-08	1.58736e-06	1.79113	NM_008482	255.4	179.43	182.56	191.8	124.3	87.31	70.97	129.84
Ifi203	0.673926	8.47804	31.9315	1.59706e-08	1.65976e-06	1.59541	NM_001302649,NM_001302650,NM_001302651	181.4	157.77	159.56	154.73	106.74	87.83	86.09	92.52
Htr7	-1.20495	3.45	31.8721	1.64668e-08	1.69729e-06	-2.30529	NM_008315	4.22	2.92	2.86	3.17	9.25	5.39	5.98	6.94
Fosl1	1.04909	6.64906	31.7126	1.78757e-08	1.82754e-06	2.06922	NM_010235	135.18	159.05	83.65	135.09	57.64	50.73	46.96	71.71
Dhx58	0.752434	5.66317	31.5932	1.90095e-08	1.92778e-06	1.68463	NM_030150	41.88	34.03	47.3	42.51	26.23	23.22	17.7	21.66
Kcne3	-1.85373	2.01846	31.3135	2.1955e-08	2.20868e-06	-3.61432	NM_001190869,NM_001190870,NM_001190871,NM_001190950,NM_020574	3.73	1.49	4.36	2.95	9.61	14.2	7.59	9.46
Nmnat2	1.38351	3.13194	31.2198	2.30402e-08	2.29945e-06	2.60902	NM_175460	5.47	3.95	3.54	3.8	1.12	1.51	1.56	1.48
H2-DMb2	-1.25257	5.08439	31.1519	2.38608e-08	2.3626e-06	-2.38265	NM_010388	48.13	59.91	47.92	39.92	141.38	85.34	122.49	72.78
Tagln	-1.22364	4.52922	31.0244	2.54807e-08	2.50328e-06	-2.33536	NM_011526	21.8	13.68	9.78	12.62	35.96	26.23	32.02	26.15
Mx1	1.14702	4.24852	30.9536	2.64266e-08	2.57609e-06	2.21455	NM_010846,NR_003520	14.15	9.71	17.26	17.77	5.46	6.01	5.07	7.34
Fam151b	-1.76985	1.48033	30.8436	2.79682e-08	2.69918e-06	-3.41019	NM_001163627	1.21	1.23	1.67	1.83	3.91	5.74	4.42	4.02
Fkbp5	0.769115	7.2522	30.8332	2.81187e-08	2.69918e-06	1.70422	NM_010220	84.57	71.53	67.88	76.31	55.32	34.65	29.41	42.13
Tyrobp	-0.971734	7.59877	30.7991	2.8617e-08	2.7262e-06	-1.9612	NM_011662	557.38	429.73	528.1	571.51	794.97	845.23	1131.16	819.18
Lilra5	-1.59424	4.32833	30.7656	2.91158e-08	2.75286e-06	-3.01936	NM_001081239	8.39	4.44	10.94	6.65	17.63	18.6	28.78	14.36
Plau	0.825231	9.23894	30.6396	3.10693e-08	2.91565e-06	1.77182	NM_008873	669.26	516	459.72	438.84	256.3	243.13	266.75	284.31
Spon2	-1.79859	0.879881	30.5762	3.21008e-08	2.99013e-06	-3.47879	NM_133903	0.52	0.39	0.55	0.74	1.85	1.7	1.77	1.58
Slc11a1	-0.774347	5.97374	30.5225	3.30009e-08	3.03804e-06	-1.71042	NM_013612	39.05	24.03	28.99	35.75	50.74	43.35	49.28	51.52
Rpl22l1	-1.23403	5.09056	30.5168	3.30983e-08	3.03804e-06	-2.35223	NM_026517	79.28	94.39	151.52	100.03	186.97	237.72	252.56	206.19
Amz1	-1.63405	2.3172	30.4893	3.35719e-08	3.05918e-06	-3.10384	NM_173405	1.31	0.72	2.18	1.36	4.69	3.76	3.21	3.9
Dusp7	0.820061	5.63676	30.3636	3.58178e-08	3.24035e-06	1.76548	NM_153459	35.19	29.92	26.86	29.32	21.24	12.65	11.12	18.14
Lat2	-0.917223	5.71287	30.1879	3.92151e-08	3.52236e-06	-1.88848	NM_020044,NM_022964	38.83	30.06	38.07	36.79	59.08	56.75	73.5	50.35
Tmsb4x	-0.942282	10.8404	30.1616	3.97509e-08	3.54516e-06	-1.92156	NM_021278	3789.62	3266.41	4784.18	3685.49	5419.69	6779.32	7292.72	6858.41
Itga3	0.834247	9.52848	29.9472	4.43975e-08	3.93168e-06	1.78293	NM_001306071,NM_001306162,NM_013565	385.69	281.22	239.93	269.31	182.22	125.13	111.64	182.11
Lamc2	1.11152	6.63885	29.8385	4.69577e-08	4.11147e-06	2.16073	NM_008485	55.14	24.65	33.48	46.89	24.93	14.46	14.15	13.08
Mtcl1	1.02405	6.46194	29.8334	4.70817e-08	4.11147e-06	2.03362	NM_001114098,NM_172963	31.29	20.93	22.57	22.64	14.72	7.65	6.57	15.3
Ebi3	-1.40086	2.66212	29.5909	5.33536e-08	4.62705e-06	-2.64058	NM_015766	4.05	3.96	7.13	5.22	15.41	11.01	10.7	11.67
Rgs10	-0.99605	5.41383	29.5187	5.53787e-08	4.76978e-06	-1.99453	NM_026418	66.43	52.03	65.11	60.78	97.38	100.8	137.46	92.42
Fpr2	-1.07414	4.64484	29.3482	6.04736e-08	5.13897e-06	-2.10546	NM_008039	21.78	17.73	22.7	22.52	32.06	32.31	46.53	47.64
Ngp	-2.44003	2.97843	29.3479	6.04826e-08	5.13897e-06	-5.42653	NM_008694	2.2	2.76	2.87	6.64	10.98	7.2	24.32	28.17
Sema4b	0.702704	5.58755	29.2686	6.3009e-08	5.31771e-06	1.62755	NM_013659	25.03	23.59	21.02	21.54	14.81	11.76	10.18	14.29
Cxcl2	-2.28135	3.38445	29.1554	6.67995e-08	5.56395e-06	-4.86131	NM_009140	4.96	3.68	2.64	11.83	17.61	26.63	14.7	43.51
C1ra	-0.748932	6.70774	29.155	6.68117e-08	5.56395e-06	-1.68055	NM_023143	46.28	37.07	42.99	49.2	85.02	70.21	51.32	60.56
Tns2	0.75283	6.39978	29.1243	6.78792e-08	5.61566e-06	1.68509	NM_153533	40.16	28.95	29.55	37.11	23.49	15.88	13.17	20.99
Prok2	-2.57597	1.09606	28.9341	7.48814e-08	6.15447e-06	-5.96271	NM_001037539,NM_001170419,NM_015768	0.17	0.32	0.63	1.56	2.79	3.09	2.82	6.17
Chil1	-1.58343	2.3221	28.8841	7.68403e-08	6.27446e-06	-2.99682	NM_007695	2.84	1.65	2.32	2.77	10.52	4.64	4.11	7.22
AI662270	-0.88095	6.01145	28.7926	8.05567e-08	6.53549e-06	-1.84159	NR_015519	64.29	46.66	60.17	46.65	79.37	80.97	105.25	88.27
Smad3	0.822667	7.0702	28.6821	8.52868e-08	6.87488e-06	1.76867	NM_016769	67.27	41.69	46.86	47.91	30.69	23.97	17.11	32.91
Plekho1	-0.761979	6.81034	28.5205	9.27123e-08	7.42584e-06	-1.69582	NM_023320	111.7	88.8	100.27	113.39	154.57	146.66	173.36	149.75
Znfx1	0.851878	6.65472	28.4598	9.56619e-08	7.6136e-06	1.80485	NM_001033196,NM_001291162	39.85	26.66	36.47	38.7	23.98	15.62	12.39	22.57
Tor3a	0.660615	6.76017	28.4036	9.84823e-08	7.78877e-06	1.58076	NM_023141	67.79	49.11	71.03	62.36	40.77	33.11	32.6	35.74
Fam26f	-1.23447	3.7359	28.2949	1.04172e-07	8.1873e-06	-2.35295	NM_175449	13.62	11.81	17.33	9.04	24.83	25.21	29.97	28.4
Oas1a	0.698226	6.70718	28.2399	1.0717e-07	8.37055e-06	1.62251	NM_145211	100.01	102.85	124.67	112.36	65.01	61.89	56.27	61.17
Dnase1l3	-0.964817	5.543	28.1729	1.10949e-07	8.61226e-06	-1.95182	NM_007870	13.68	12.91	16.67	8.62	30.04	21.26	15.99	25.49
Flnc	0.785052	6.48183	27.9331	1.25583e-07	9.6884e-06	1.72315	NM_001081185	21.98	18.69	15.32	16.55	11.13	8.79	6.63	11.95
Mdc1	0.730867	5.40458	27.7152	1.40555e-07	1.07292e-05	1.65964	NM_001010833	12.9	9.06	10.66	10.07	7.36	5.16	4.2	6.7
Cdkn1a	0.760541	6.3317	27.7121	1.40781e-07	1.07292e-05	1.69413	NM_001111099,NM_007669	99.27	74.49	66.2	101.65	50.05	45.28	36.92	49.92
Trim25	0.666803	6.83088	27.6912	1.42311e-07	1.07805e-05	1.58755	NM_009546	42.77	32.15	42.25	33.31	24.36	21.01	16.41	23.95
Pycard	-0.995942	4.88769	27.4691	1.59623e-07	1.20195e-05	-1.99438	NM_023258	15.45	12.36	14.76	16.26	21.17	26.68	30.56	25.02
Pyhin1	0.97224	4.22828	27.4358	1.62399e-07	1.21558e-05	1.96188	NM_175026	10.38	9.04	13.88	9.88	4.8	4.53	4.51	5.98
Acap1	1.15965	4.62555	27.4092	1.64648e-07	1.22512e-05	2.23403	NM_153788	19.92	25.73	20.48	18.77	14.3	7.54	6.31	7.15
Vars	0.752734	8.11054	27.1508	1.88183e-07	1.38734e-05	1.68498	NM_011690	146.11	129.72	104.2	115.7	86.43	59.45	49.3	74.3
Sp100	0.682517	6.49615	27.1323	1.90001e-07	1.38734e-05	1.60494	NM_013673	83.67	67.81	101.98	74.62	52.12	41.55	40.29	50.59
Cd74	-0.917292	11.1119	27.1244	1.90776e-07	1.38734e-05	-1.88857	NM_001042605,NM_010545	2321.28	2106.9	1727.76	2274.32	4830.19	2849.48	3827.83	2792.53
Bcl2a1a	-0.976106	5.17338	27.1174	1.91465e-07	1.38734e-05	-1.96715	NM_009742	71.94	49.48	65.3	50.6	88.14	101.25	124.16	95.65
Trim30a	0.664499	6.53101	27.1124	1.91967e-07	1.38734e-05	1.58502	NM_009099	51.99	35.49	53.51	42.94	28.82	25.16	21.88	28.47
Tshz1	0.812849	5.17503	26.9708	2.06557e-07	1.47944e-05	1.75668	NM_001081300	13.59	10.45	9.21	13.92	6.76	5.16	5.69	6.63
Ccr1	-0.799777	7.64507	26.9554	2.08202e-07	1.47944e-05	-1.74083	NM_009912	99.63	64.85	80.93	76.66	120.7	114.95	142.94	116.36
Bcl2a1b	-0.9343	6.40885	26.9551	2.08239e-07	1.47944e-05	-1.91096	NM_007534	167.29	120.25	170.44	144.37	203.46	263.29	305.82	234.29
Coro1a	-0.839022	7.50055	26.8883	2.15558e-07	1.52283e-05	-1.78884	NM_001301374,NM_009898	116.57	114.69	158.96	122.21	206.83	178.44	236.67	195.99
Bnip3	-0.894915	7.87284	26.501	2.63404e-07	1.85045e-05	-1.8595	NM_009760	122.17	153.54	162.78	164.26	221.67	295.66	243.48	242.9
Piwil2	-1.58573	1.22672	26.3888	2.79156e-07	1.95021e-05	-3.0016	NM_021308	0.46	0.21	0.3	0.41	0.9	0.83	0.83	1.17
Cln8	-0.672583	5.61048	26.3433	2.85811e-07	1.98567e-05	-1.59392	NM_012000	10.01	6.98	8.5	9.42	14.41	11.39	11.98	12.12
Cxcl1	-1.60343	4.81465	26.3086	2.90994e-07	2.01058e-05	-3.03865	NM_008176	15.85	34.56	16.74	37.83	53.1	97.39	63.38	74.82
Echs1	-0.686688	6.28769	26.1824	3.10644e-07	2.13462e-05	-1.60958	NM_053119	67.29	60.5	74.94	64.57	94.99	95.09	99.13	95.02
Gna15	-1.29888	3.01244	26.0979	3.24531e-07	2.21792e-05	-2.46039	NM_010304	5.32	2.71	3.57	3.69	9.62	6.43	9.62	7.65
Kdelr3	-0.749551	5.7957	25.9456	3.51168e-07	2.38699e-05	-1.68127	NM_134090	46.98	42.99	57.08	49.57	70.88	72.5	80.2	70.74
Myo18a	0.769705	6.25001	25.828	3.73234e-07	2.52334e-05	1.70492	NM_001291212,NM_001291213,NM_001291214,NM_001291215,NM_011586	26.37	17.92	19.93	20.1	14.23	9.81	7.31	14.25
Aldoc	-1.01951	4.83216	25.8008	3.78539e-07	2.54552e-05	-2.02723	NM_001303423,NM_009657	13.64	8.98	11.93	9.36	22.98	19	22.77	13.88
Angptl7	-1.84555	1.05808	25.7094	3.96896e-07	2.65477e-05	-3.5939	NM_001039554	0.37	0.36	0.95	1.01	2.02	2.16	2.26	2.17
Sirpb1a	-1.10128	4.71055	25.6712	4.04822e-07	2.69346e-05	-2.14545	NM_001002898	23.11	14.03	26.5	29.89	42.85	44.52	50.21	39.14
Sdf2l1	-0.75161	5.93524	25.5672	4.27233e-07	2.82761e-05	-1.68367	NM_022324	81.82	68.98	76.59	62.76	113.27	101.81	122.4	96.94
Chmp2a	-0.720748	6.70122	25.4669	4.50042e-07	2.96297e-05	-1.64804	NM_026885	148.08	153.95	158.83	161.54	219.74	233.6	240.93	222.33
Slfn1	0.730499	5.22582	25.4403	4.56293e-07	2.98848e-05	1.65921	NM_011407	42.71	41.4	43.61	34.03	24.99	18.07	20.26	25.19
Tnf	-1.38722	2.44779	25.3567	4.76493e-07	3.10461e-05	-2.61575	NM_001278601,NM_013693	3.09	2.28	2.43	4.03	5.93	6.83	5.66	9.42
Ephx1	1.05088	3.62845	25.325	4.84379e-07	3.13973e-05	2.07179	NM_010145	18.1	12.04	16.29	19.08	7.68	6.77	7.21	6.48
Cxcr2	-1.47102	2.75157	25.1102	5.41452e-07	3.47632e-05	-2.77218	NM_009909	1.49	1.28	2.01	2.36	4.3	3.67	3.08	7.09
Inpp5j	-1.65948	0.925613	25.1089	5.41836e-07	3.47632e-05	-3.15903	NM_172439	0.39	0.3	0.34	0.48	1.59	0.78	0.77	1.32
Foxc2	0.990459	4.06636	25.081	5.49713e-07	3.50896e-05	1.98682	NM_013519	14.3	14.28	9.44	12.31	5.77	5.52	5.14	6.49
Acer3	-0.63729	6.02188	25.0617	5.55248e-07	3.52639e-05	-1.5554	NM_025408	21.35	16.93	20.3	17.43	27.29	25.86	26.14	26.39
2610524H06Rik	-1.19869	3.19021	25.0101	5.70318e-07	3.60389e-05	-2.29532	NM_181075	12.89	7.22	9.6	13.26	22.52	21.17	23.23	20.31
Trim14	0.621404	5.60225	24.996	5.74485e-07	3.61207e-05	1.53837	NM_029077	31.82	23.86	29.34	28.08	20.44	15.64	13.93	16.41
Six1	0.794714	5.60574	24.9711	5.8196e-07	3.64087e-05	1.73473	NM_009189	35.03	36.12	34.45	27.96	18.62	15.04	12.85	24.11
Havcr2	-1.09518	3.65423	24.8896	6.07095e-07	3.77932e-05	-2.1364	NM_134250	4.22	3.33	4.44	6.22	10.96	8.18	7.52	8.59
Cyb5a	-0.700306	5.38262	24.8363	6.24115e-07	3.86613e-05	-1.62485	NM_025797	87.08	82.04	90.15	75.07	125.39	112	126.58	122.65
Parp11	0.744977	5.1517	24.8171	6.30368e-07	3.88573e-05	1.67595	NM_181402	18.47	15.87	20.13	18.16	13.19	8.91	6.97	10.6
Hdc	-1.31867	3.72772	24.7496	6.52827e-07	4.00454e-05	-2.49436	NM_008230	5.12	4.1	3.37	7.15	12.39	9.02	7.24	16.68
Cd302	-0.937099	4.94314	24.7029	6.68832e-07	4.0828e-05	-1.91467	NM_001290660,NM_025422	33.12	21.66	25.93	25.74	41.86	40.38	56.12	40.76
D17H6S56E-5	0.987955	9.91241	24.6576	6.84743e-07	4.15973e-05	1.98337	NM_033075	732.87	727.55	367.8	519.91	302.97	210.83	259.2	304.6
Sox15	1.512	2.37836	24.6171	6.99291e-07	4.22769e-05	2.85206	NM_009235	11.12	9.55	12.06	13.75	5.25	3.89	3.65	1.79
Pid1	-0.911008	5.48507	24.5977	7.06349e-07	4.24286e-05	-1.88036	NM_001003948	20.32	12.57	15.66	24.4	31.96	24.39	34	31.86
Cyp51	-1.06004	5.92907	24.5917	7.0855e-07	4.24286e-05	-2.08499	NM_020010	17.58	15.44	10.48	11.14	25.76	18.93	33.91	22.55
Insl6	-0.98283	5.51669	24.5729	7.15519e-07	4.26429e-05	-1.97634	NM_013754	90.82	100.58	85.36	108.32	152.85	196.09	192.94	131.34
Sla	-0.702551	5.94394	24.5184	7.36029e-07	4.36583e-05	-1.62738	NM_001029841,NM_009192	26.85	21.97	25.12	20	34.72	31.25	37.49	32.12
Tmem50b	-0.712665	4.98569	24.4973	7.44149e-07	4.39328e-05	-1.63883	NM_030018	20.17	14.88	17.26	16.23	31.24	21.6	23.79	24.6
Ptpro	-1.17447	3.2325	24.4794	7.51092e-07	4.41354e-05	-2.2571	NM_001164401,NM_001164402,NM_001164403,NM_011216	2.68	1.57	2.39	1.88	5.21	3.58	4.74	3.62
Map4k4	0.725779	8.40276	24.4688	7.55219e-07	4.41715e-05	1.65379	NM_001252200,NM_001252201,NM_001252202,NM_008696	147.29	98.94	104.98	102.2	74.65	51.32	45.22	78.41
Zmynd15	-0.886033	4.32469	24.4394	7.66827e-07	4.46428e-05	-1.84809	NM_001029929	8.64	7.35	6.88	8.16	17.48	11.64	11.74	11.12
Sqrdl	-0.909455	4.07341	24.4117	7.77942e-07	4.50812e-05	-1.87834	NM_001162503,NM_021507,NR_027888	13	8.51	12.54	12.09	21.54	18.53	19.49	17.6
Tubb2a	-0.763637	5.7488	24.3909	7.86413e-07	4.5363e-05	-1.69777	NM_009450	47.4	30.15	36.4	50.51	72.22	52.56	65.23	59.44
Plec	0.975709	7.68138	24.2683	8.38089e-07	4.81232e-05	1.96661	NM_001163540,NM_001163542,NM_001163549,NM_001164203,NM_011117,NM_201385,NM_201386,NM_201387,NM_201388,NM_201389,NM_201390,NM_201391,NM_201392,NM_201393,NM_201394	37.46	26.39	20.21	23.14	17.21	10.06	7.33	15.62
C1qb	-0.800459	9.47017	24.2215	8.5867e-07	4.90808e-05	-1.74166	NM_009777	982.8	705.73	903.34	894.02	1411.63	1186.67	1618.54	1149.44
Tapbpl	-0.709388	5.46068	24.1855	8.74883e-07	4.96e-05	-1.63511	NM_145391	25.28	22.68	28.88	25.81	47.21	35.21	36.39	32.48
Clec4a1	-0.694415	5.64304	24.1798	8.77475e-07	4.96e-05	-1.61823	NM_199311	37.88	32.52	42.22	49.34	66.28	50.85	53.6	66.4
Tifa	-0.84074	5.01008	24.1752	8.79587e-07	4.96e-05	-1.79097	NM_145133	19.77	13.45	18.79	16.95	25.78	27.18	30.78	25.25
Cd274	-0.675026	5.91815	23.9234	1.00248e-06	5.62778e-05	-1.59663	NM_021893	19.65	15.2	21.19	22.08	29.04	29.56	21.81	32.07
Dram1	-0.720771	4.77241	23.7349	1.10562e-06	6.17366e-05	-1.64806	NM_027878	13.38	9.51	12	10.81	20.4	14.57	15.06	17.95
Svip	-1.58812	0.868737	23.728	1.10954e-06	6.17366e-05	-3.00657	NM_001160345,NR_027704	0.53	0.3	0.52	0.4	1.69	0.87	1.13	1.07
Alox5ap	-0.821035	6.43054	23.7047	1.12306e-06	6.22134e-05	-1.76667	NM_001308462,NM_009663	139.45	96.31	93.26	116.09	180.3	144.65	213.06	157.87
Prss12	2.08385	2.72269	23.6499	1.15554e-06	6.37319e-05	4.23938	NM_008939	8.53	6.74	7.91	2.07	2.75	0.64	1	1.16
Amotl1	0.797861	8.23089	23.595	1.18897e-06	6.50537e-05	1.73852	NM_001081395	76.61	42.21	71.13	63.58	42.27	29.7	21.57	39
Abcc3	0.682564	5.79972	23.5936	1.18985e-06	6.50537e-05	1.60499	NM_029600	27.93	16.66	19.25	19.09	15.12	10.37	9.91	11.11
Retnlg	-1.48205	2.91381	23.5513	1.21625e-06	6.62094e-05	-2.79345	NM_181596	11.88	17.28	9.08	16.9	26.38	31.99	30.51	51.78
Clec4e	-1.33156	4.33777	23.4897	1.25584e-06	6.80698e-05	-2.51674	NM_019948	4.56	4.71	7.9	11.19	12.76	15.64	17.06	18.28
Fkbp1b	-0.963271	4.21318	23.3803	1.3293e-06	7.17425e-05	-1.94973	NM_016863	22.87	24.42	18.61	26.35	39.81	42.32	42.06	36.81
Oas1g	0.817628	5.20736	23.3708	1.3359e-06	7.17903e-05	1.76251	NM_011852,NR_126529	31.85	35.74	45.33	35.98	18.66	21.8	14.95	20.85
2005-09-01	-1.03004	4.5871	23.3273	1.36646e-06	7.28399e-05	-2.04208	NM_213614	14.45	10.69	8.69	13.4	16.42	19.33	22.09	28.17
Clec5a	-0.92405	5.13165	23.3265	1.36702e-06	7.28399e-05	-1.89743	NM_001038604,NM_021364	12.46	7.2	9.46	10.06	16.23	13.82	20.7	14.67
Klra17	-2.30769	0.753298	23.312	1.37735e-06	7.30458e-05	-4.9509	NM_133203	0.31	0.61	0.65	1.56	1.53	5.18	2.95	4.22
Hpse	-0.671902	5.46132	23.3049	1.3825e-06	7.30458e-05	-1.59317	NM_152803	19.94	13.75	18.68	15.82	26.22	23.96	24.02	22.59
Epha1	-0.613414	5.76829	23.2553	1.41858e-06	7.46389e-05	-1.52987	NM_023580	22.55	19.57	20.31	18.23	32.54	22.32	23.48	34.11
Ticam2	-1.12888	3.11416	23.2255	1.44071e-06	7.54873e-05	-2.18689	NM_173394	3.15	1.56	2.62	2.89	5.22	4.53	4.92	5.21
Fkbp7	-0.927481	4.66894	23.2109	1.45171e-06	7.57479e-05	-1.90195	NM_010222	31.41	34.43	41.83	36.56	59.66	66.69	65.86	52.01
Ggh	-0.868525	4.7495	23.1745	1.47947e-06	7.68775e-05	-1.8258	NM_010281	24.29	24.62	26.61	21.47	39.74	38.89	44.22	35.07
Igf2	-1.61946	4.10873	23.162	1.48911e-06	7.70599e-05	-3.07261	NM_001122736,NM_001122737,NM_010514	2.34	1.75	4.28	5.57	8.96	7.45	6.04	16.93
Hsd3b7	-0.65419	5.30774	23.1359	1.50946e-06	7.7793e-05	-1.57373	NM_001040684,NM_133943	26.99	23.33	30.19	29.03	41.95	38.02	37.19	37.4
Aox1	0.883828	4.96746	23.0502	1.5783e-06	8.07463e-05	1.84526	NM_009676	15.65	9.68	16.29	14.53	8.99	7.23	4.26	7.13
Slamf8	-0.863558	4.95488	23.0486	1.57961e-06	8.07463e-05	-1.81952	NM_029084	23.97	15.45	14.41	15.41	34.41	22.49	30.06	25.64
Csf3r	-0.945885	5.06359	23.0372	1.589e-06	8.08975e-05	-1.92637	NM_001252651,NM_007782,NR_045561	7.62	6.62	9.63	11.98	15.72	14.31	11.75	21
Mgp	-0.988547	7.63869	23.0117	1.61015e-06	8.15349e-05	-1.98419	NM_008597	331.3	390.74	639.82	577.19	754.99	916.92	900.65	846.91
Plxdc2	-1.06244	3.6783	23.0066	1.61449e-06	8.15349e-05	-2.08846	NM_026162	2.35	1.17	1.9	1.69	4.7	2.84	2.84	2.98
AB124611	-0.851147	4.79911	22.9913	1.6274e-06	8.18582e-05	-1.80393	NM_001198794,NM_206536	28.4	21.77	30.51	24.54	41.74	35.4	49.33	41.5
Socs5	0.585008	6.3645	22.8707	1.73275e-06	8.68103e-05	1.50005	NM_019654	38.56	31.65	30.69	34.74	25.46	17.27	18.02	21.32
Itpr3	0.659769	7.05104	22.8576	1.74459e-06	8.70563e-05	1.57983	NM_080553	31.9	23.85	23.91	26.97	20.64	13.92	11.03	15.99
Gprc5b	0.640834	5.75409	22.7836	1.81311e-06	9.01178e-05	1.55923	NM_001195774,NM_022420	23.67	18.7	20	25.38	13.08	13.26	11.59	12.48
Kcnn4	0.775531	6.32901	22.7686	1.82728e-06	9.04101e-05	1.71182	NM_001163510,NM_008433	91.81	100.02	62.68	76.34	49.52	35.56	39.97	51.47
Adssl1	0.633413	5.44275	22.7622	1.83337e-06	9.04101e-05	1.55123	NM_007421	53.02	44.29	42.36	51.7	28.63	28.11	24.5	29.75
Dock6	0.978685	4.46845	22.7352	1.85935e-06	9.10322e-05	1.97067	NM_177030	6.73	4.63	7.75	7.49	4.33	3	1.87	3.13
Wdr60	0.675275	6.08356	22.734	1.86046e-06	9.10322e-05	1.5969	NM_146039	41.03	36.99	28.28	29.58	21.61	17.68	16.76	21.07
Slpi	0.776836	8.41429	22.7086	1.88521e-06	9.18857e-05	1.71337	NM_011414	987.88	978.32	646.73	1057.14	610.47	445.47	425.19	467.86
Rin1	0.657038	5.3782	22.6763	1.91722e-06	9.30853e-05	1.57684	NM_145495	20.12	15.43	17.01	21.16	12.83	9.69	7.99	12.02
Oas2	1.13723	4.27883	22.5903	2.00492e-06	9.69687e-05	2.19958	NM_145227	9.99	7.3	13.09	11.51	3.88	4.48	2.47	6.49
Dnmt1	0.71355	7.36079	22.572	2.02413e-06	9.71571e-05	1.63983	NM_001199431,NM_001199432,NM_001199433,NM_010066	71.92	52.99	48.32	55.25	39.78	26.03	22.39	39.49
BC028528	-1.4582	3.2147	22.5719	2.02427e-06	9.71571e-05	-2.74765	NM_153513	22.04	17.76	37.06	39.52	51.86	71.29	87.45	68.11
Glis3	0.709626	5.86656	22.5256	2.07364e-06	9.91186e-05	1.63538	NM_001305671,NM_175459	19.29	12.07	12.88	14.18	9.38	7.18	5.56	10.3
Gprc5a	0.834056	4.4004	22.5189	2.0809e-06	9.91186e-05	1.78269	NM_181444	22.24	22.25	17.23	20.9	12.93	8.44	9.92	10.89
Stfa2l1	-1.71658	2.69303	22.4815	2.12178e-06	0.000100684	-3.28655	NM_173869	20.78	17.04	11.35	31.82	33.28	63.58	48.11	93.11
C1qc	-0.774804	9.37621	22.4667	2.13815e-06	0.00010108	-1.71096	NM_007574	1002.28	609.32	869.76	865.45	1391.5	1106.67	1468.54	1092.65
Col8a1	0.64585	7.05696	22.398	2.21603e-06	0.000104	1.56466	NM_007739	58.62	36.15	51.93	45.33	27.98	23.35	25.67	32.9
Rtp4	0.615062	6.85299	22.3976	2.21647e-06	0.000104	1.53162	NM_023386	140.07	135.84	145.17	164.71	92.21	90.89	71.78	90.8
Nrarp	0.754046	6.39091	22.3529	2.26872e-06	0.000106056	1.68652	NM_025980	77.63	67.52	53.22	56.85	47.63	26.22	25.58	39.87
Plat	0.718195	6.17655	22.342	2.28166e-06	0.000106266	1.64512	NM_008872	60.97	44.34	49.92	65.47	29.15	31.48	30.91	27.52
Dagla	0.873384	3.86144	22.2456	2.39913e-06	0.000111325	1.83195	NM_198114	5.7	4.24	4.56	5.35	3.1	2.14	1.87	2.76
Tcof1	0.630976	6.11374	22.2209	2.43018e-06	0.000112351	1.54861	NM_001198984,NM_011552	32.39	23.14	27.18	28.55	20.5	13.45	12.07	19.56
Tsc2	0.590559	6.0106	22.1771	2.4862e-06	0.00011452	1.50583	NM_001039363,NM_001286713,NM_001286714,NM_001286716,NM_001286718,NM_001286720,NM_011647	21.06	16.8	17.76	18.44	14.34	9.56	8.79	12.14
Mx2	1.21051	3.09788	22.0838	2.60999e-06	0.000119783	2.31419	NM_013606,NR_003508	6.85	7.05	8.93	7.71	2.44	3.89	2.09	3.45
Lama5	0.816107	9.01182	22.0319	2.68163e-06	0.000122624	1.76065	NM_001081171	114.11	69.7	73.14	84.61	50.69	36.58	28.19	61.59
Mvd	-0.999587	3.77599	22.0101	2.71225e-06	0.000123575	-1.99943	NM_138656,NR_028354	9.82	8.07	7.01	8.65	16.1	12.67	17.53	13.51
H2-DMa	-0.857976	7.17434	21.9905	2.74005e-06	0.00012439	-1.81249	NM_010386	120.08	101.26	80.47	104.31	207.95	137.46	190.91	122.41
Fam174a	-0.870127	4.94609	21.9556	2.79031e-06	0.000126216	-1.82782	NM_026321	19.44	15.08	16.79	14.6	25.44	26.23	32.24	22.32
Ptgs2	-0.736957	6.82243	21.9476	2.80202e-06	0.000126292	-1.66666	NM_011198	30	27.14	33.48	33.12	39.3	44.8	37.97	64.38
Ncf2	-0.650206	6.37965	21.8842	2.89604e-06	0.000130063	-1.56939	NM_010877	45.6	27.66	41.84	41.91	61.1	49.4	55.28	53.87
Fam84b	0.700602	4.70076	21.8327	2.97483e-06	0.000133126	1.62518	NM_001162926	8.97	8.37	8.17	8.85	5.95	4.16	4.08	5.06
Tnfrsf19	0.677947	6.67095	21.8161	3.00075e-06	0.00013381	1.59986	NM_001164155,NM_013869	50.6	37.32	52.94	36.89	26.3	23.98	17.79	31.45
Rapgef3	0.598559	5.87933	21.7465	3.11151e-06	0.000138259	1.5142	NM_001177810,NM_001177811,NM_144850	32.3	26.85	30.22	23.35	18.55	16.46	13.02	19.42
Lrp1	0.738892	8.6162	21.7249	3.14684e-06	0.000139336	1.66889	NM_008512	64.75	41.57	40.61	46.68	30.91	23.13	17.82	33.73
Tnk2	0.605265	6.33438	21.6441	3.28214e-06	0.000144817	1.52126	NM_001110147,NM_001289443,NM_016788	56.59	40.51	45.85	41.77	30.1	24.09	21.16	33.71
Lamc1	0.757785	9.07691	21.6103	3.34045e-06	0.000146875	1.69089	NM_010683	176.75	96.2	118.88	140.2	86.23	58.98	49.83	90.68
Serpinb2	-2.42375	2.95682	21.5486	3.44975e-06	0.000151152	-5.36563	NM_001174170,NM_011111	2.04	1.34	0.87	3.58	12.66	13.53	1.46	11.33
Mrps16	-0.846647	5.09218	21.4652	3.60306e-06	0.000157321	-1.79832	NM_025440	89.38	105.98	101.72	86.55	139.76	160.29	170.91	143.72
Krt7	1.21658	4.98925	21.4142	3.70029e-06	0.000160734	2.32396	NM_033073	50.41	37.36	46.76	50.42	34.11	14.78	14.56	9.47
Htr5b	1.31443	3.27553	21.4108	3.70679e-06	0.000160734	2.48704	NM_010483	12.31	13.81	8.68	8.52	4.5	2.34	4.96	3.95
Entpd1	-0.646758	6.06253	21.3861	3.75491e-06	0.000162261	-1.56565	NM_001304721,NM_009848	22.79	13.46	18.39	20.51	32.14	24.16	24.23	24.9
Mcpt4	-1.8525	3.77615	21.35	3.82625e-06	0.000164778	-3.61126	NM_010779	11.19	12.1	5.2	14.34	67.49	43.16	13.69	20.39
Gpihbp1	-1.46693	4.9312	21.2756	3.97765e-06	0.000170713	-2.76432	NM_026730	29.9	19.25	45.28	63.34	111.28	113.7	105.41	52.77
Phf11d	0.699578	6.67991	21.221	4.09252e-06	0.000175046	1.62403	NM_199015	68.41	72.19	84.84	67.38	36.68	45.94	38.13	40.6
Ints1	0.709485	5.79901	21.1651	4.21372e-06	0.000179521	1.63522	NM_026748	17.33	12.5	12.83	15.01	10.4	6.69	5.13	10.15
Cd86	-0.684561	5.29257	21.1596	4.22569e-06	0.000179521	-1.60721	NM_019388	21.24	15.98	21.85	15.16	28.97	25.23	27.11	25.16
Slfn10-ps	1.2293	2.50186	21.1043	4.34951e-06	0.000184159	2.34454	NR_073523,NR_073524	3.96	2.93	3.22	3.42	1.92	0.98	0.74	1.74
Dock9	0.648486	6.16802	21.0971	4.3659e-06	0.000184232	1.56752	NM_001081039,NM_001128307,NM_001128308,NM_134074	19.63	14.2	15.88	16.07	12.85	8.56	6.42	10.62
Itgal	-0.685797	5.99246	21.0842	4.39539e-06	0.000184856	-1.60859	NM_001253872,NM_001253873,NM_001253874,NM_008400	16.98	9.79	17.26	12.43	23.55	16.46	17.84	23.87
Meox1	-1.28642	1.86258	21.0404	4.49699e-06	0.000188499	-2.43922	NM_010791	1.35	0.89	1.76	1.94	3.75	2.93	3.02	3.34
LOC100038947	-1.04684	4.08906	20.9759	4.65105e-06	0.000194309	-2.06599	NM_001173459	10.63	8.07	16.25	15.97	20.91	23.4	23.24	26.16
Afmid	0.995214	3.85322	20.9044	4.82781e-06	0.000201026	1.99338	NM_027827	15.51	14.89	9.29	11.77	6.77	5.76	4.25	6.81
Vimp	-0.647403	5.6521	20.8116	5.06743e-06	0.000210306	-1.56635	NM_024439	62.07	51.48	65.36	49.56	86.76	77.42	82.38	72.9
Aph1c	-1.21346	2.72396	20.8027	5.091e-06	0.00021059	-2.31894	NM_026674	1.08	0.93	1.15	1.38	2.35	2.91	2.24	1.85
Parp14	0.701256	7.02963	20.7894	5.12661e-06	0.000211368	1.62592	NM_001039530	38.67	26.66	34.66	32.76	25.06	15.51	11.82	22.5
Tacc2	0.782077	5.12481	20.7731	5.17038e-06	0.000211853	1.7196	NM_001004468,NM_021314,NM_206856	19.81	16.49	13.24	17.92	11.86	7.1	6.22	10.84
Fzd7	0.536996	6.43071	20.7725	5.17207e-06	0.000211853	1.45095	NM_008057	36.88	28.63	32.86	29.48	23.04	17.01	16.94	22.82
Ppapdc1b	-0.748673	4.35503	20.7342	5.27641e-06	0.000215425	-1.68025	NM_001293703,NM_028000,NR_121642,NR_121643	17.9	14.59	17.07	19.25	29.47	26.05	23.68	24.85
Cx3cr1	-1.06209	6.95482	20.558	5.78521e-06	0.000235434	-2.08796	NM_009987	52.12	16.99	29.98	33.98	69.6	47.62	74.05	51.33
Lgr6	0.897346	4.87412	20.5057	5.94536e-06	0.000241171	1.86264	NM_001033409	22.76	12.87	11.4	17.59	7.56	6.29	8.21	8.78
Hnmt	-1.50527	1.28297	20.4808	6.02324e-06	0.000243544	-2.83877	NM_080462	1.26	0.46	1.72	1.51	3.52	2.8	2.97	3.25
Hmga1-rs1	0.897302	8.59601	20.2997	6.62112e-06	0.000266861	1.86258	NM_001166476,NM_001166477	542.47	666.2	331.67	527.92	236.06	227.93	246.7	298.42
Me1	-0.778515	4.79517	20.2764	6.7021e-06	0.000269262	-1.71536	NM_001198933,NM_008615	11.95	8.58	7.08	10.93	18.18	12.74	13.18	15.71
Chek1	0.663589	5.97658	20.2675	6.73362e-06	0.000269666	1.58402	NM_007691	42.62	38.15	28.32	29.6	23.3	16.58	17.71	21.98
Cysltr1	-0.777364	5.13272	20.219	6.90643e-06	0.000275379	-1.714	NM_001281859,NM_001281862,NM_021476	18.83	9.04	13.42	13.12	22.46	18.27	21.5	20.26
Iigp1	-0.625655	8.5709	20.2152	6.92006e-06	0.000275379	-1.54291	NM_001146275,NM_021792	156.48	144.49	138.96	186.26	233.43	206.41	213.5	217.12
Ube2ql1	1.72526	2.46202	20.1235	7.26009e-06	0.000287999	3.30639	NM_001145162	5.38	7.23	1.76	4.59	1.15	1.11	1.55	1.38
Npnt	0.743117	9.03856	20.0878	7.39659e-06	0.000291997	1.67379	NM_001029836,NM_001287101,NM_001287102,NM_001287103,NM_033525	317.19	174.51	228.04	176.12	112.69	101.06	121.73	140.71
Mmp12	-1.26189	7.29843	20.0851	7.40733e-06	0.000291997	-2.3981	NM_008605	31.07	24.89	28.31	72.07	108.84	101.86	54.13	76.32
Evi2a	-0.704736	6.0789	20.0739	7.45084e-06	0.000292795	-1.62985	NM_001033711,NM_010161	64.45	42.8	55.96	60.14	78.56	74.98	94.17	74.27
5730409E04Rik	-0.696613	4.4747	20.0508	7.54112e-06	0.000294531	-1.6207	NM_001013755,NM_001145950	9.59	8.01	10.17	8.96	14.81	13.42	11.83	13.53
Nipsnap3b	-0.760523	4.58508	20.0506	7.54186e-06	0.000294531	-1.6941	NM_025623	19.88	17.15	23.4	18.03	33.95	26.84	31.02	27.31
Glipr1	-0.640098	5.55171	20.0173	7.67427e-06	0.000298015	-1.55843	NM_028608	54.15	61.53	62.33	60.65	85.91	77.18	85.48	86.64
Tdrd7	0.614412	5.10845	20.0163	7.67847e-06	0.000298015	1.53093	NM_001290475,NM_146142	19.9	14.65	17.22	17.85	12.09	9.56	7.9	11.68
Rhov	-1.73417	2.11611	19.9838	7.81018e-06	0.000302194	-3.32688	NM_145530	1.56	0.96	1.45	3.82	5.81	5.18	3.5	9.25
Adgrg5	-0.774963	4.37287	19.9501	7.94879e-06	0.000306614	-1.71115	NM_001033468,NM_001145972	8.19	6.91	10.71	7.73	13.41	12.03	11.69	14.53
Mov10	0.588691	6.51742	19.9285	8.03916e-06	0.000309151	1.50388	NM_001163440,NM_001163441,NM_008619	56.54	40.16	47.38	46.91	37.34	24.75	21.02	32.85
Tgtp2	-0.55579	7.3382	19.8952	8.18046e-06	0.000313626	-1.46997	NM_001145164	74.4	67.33	67.71	78.61	113.98	82.83	89.88	96.69
Tbx2	0.950577	4.21841	19.8729	8.27635e-06	0.000315593	1.93265	NM_009324	10.26	6.58	14.77	10.5	5.79	4.32	3.79	5.83
Nav2	0.930731	4.89342	19.8716	8.28196e-06	0.000315593	1.90624	NM_001111016,NM_175272	6.14	3.64	5.53	5.38	2.69	1.99	1.46	3.81
Abcb6	-0.93403	3.13029	19.8167	8.52334e-06	0.000323304	-1.91061	NM_023732	3.43	2.64	3.35	3.16	5.33	5.52	4.92	5.77
Ccrn4l	0.803494	4.63956	19.814	8.53574e-06	0.000323304	1.74532	NM_009834	19.53	15.22	11.69	17.05	10.08	7.44	6.01	9.65
Gpcpd1	-0.774353	4.95499	19.7393	8.87572e-06	0.000335172	-1.71042	NM_001042672,NM_001291050,NM_001291051,NM_001291052,NM_027096,NM_028802	7.91	8.24	11.61	10.4	14.17	15.13	11.71	18.05
Cep170b	0.679926	6.7266	19.7031	9.04523e-06	0.000339857	1.60206	NM_001024602	36.43	24.37	26.44	29.93	21.38	12.82	11.49	21.28
Hspb6	0.902204	4.78062	19.7013	9.05384e-06	0.000339857	1.86892	NM_001012401	39.49	37.55	39.7	65.87	21.28	22.42	21.36	22.55
Mndal	0.524722	6.55799	19.693	9.09326e-06	0.000340321	1.43866	NM_001170853	101.56	83.99	103.44	86.64	66.03	53.86	54.54	60.66
Dlk2	1.31929	2.21294	19.6777	9.16658e-06	0.000342047	2.49543	NM_001286013,NM_001286028	8.83	9.57	4.89	5.66	2.9	2.69	2.57	2.42
Gmfg	-0.993347	5.09391	19.6681	9.21261e-06	0.000342403	-1.9908	NM_001039192,NM_001290550,NM_022024	33	45.31	51.27	37.06	63.14	70.72	95.5	64.98
Pygl	-0.88417	3.61145	19.6644	9.23058e-06	0.000342403	-1.8457	NM_133198	4.84	4.63	4.33	4.89	9.98	6.85	5.75	9.07
Sox9	0.786935	6.18658	19.6495	9.303e-06	0.000344074	1.7254	NM_011448	40.52	35.07	30.79	28.04	14.12	18.11	13.34	24.81
Ptpn18	-1.03443	5.20149	19.6191	9.45198e-06	0.000348559	-2.04831	NM_011206	27.07	27.77	23.35	22.58	33.76	44.33	64.25	38.56
Rai14	0.550306	7.63039	19.5964	9.56506e-06	0.000351698	1.4644	NM_001166408,NM_030690	85.23	69.46	68.67	70.78	52.74	41	35.46	53.48
Ostf1	-0.601337	6.99872	19.576	9.66777e-06	0.000354438	-1.51712	NM_017375	105.36	80.39	104.71	97.76	129.76	126.66	139.22	128.06
1700112E06Rik	-1.47326	0.748355	19.5185	9.96293e-06	0.000364197	-2.77648	NM_028275	1.38	1.49	2.59	1.33	4.12	3.79	4.48	4.63
Chaf1a	0.712079	6.02964	19.5074	1.00212e-05	0.000365265	1.63816	NM_013733	49.04	39.05	29.24	33.07	27.12	15.94	17.08	23.73
Prss22	1.32947	1.81114	19.4933	1.00952e-05	0.000365925	2.5131	NM_133731	6.99	6.2	4.53	7.28	3.17	2.56	1.71	1.55
Selm	-0.707475	5.78216	19.4929	1.00975e-05	0.000365925	-1.63294	NM_053267	81.8	89.22	90.5	96.12	131.52	136.94	143.08	109.11
Gpr171	-0.983552	3.80329	19.4774	1.01798e-05	0.000367849	-1.97733	NM_173398	6.64	7.2	8.04	4.52	12.82	12.6	11.06	10.51
Alox15	1.77265	1.92383	19.4062	1.05661e-05	0.000380712	3.41681	NM_009660	7.33	3.26	3.06	1.5	0.67	0.95	0.95	1.29
Msmo1	-0.860466	5.83919	19.3831	1.06947e-05	0.000384245	-1.81562	NM_025436	44.04	37.39	28.59	34.15	57.76	48.38	76.95	48.35
Sccpdh	-0.731956	5.18863	19.2555	1.14338e-05	0.000409629	-1.66089	NM_178653	26.27	22.9	20.9	21.46	30.41	31.65	38.74	34.33
Col16a1	0.558387	6.70627	19.1946	1.18047e-05	0.000420981	1.47262	NM_028266	40.85	29.51	37.15	36.08	28.24	20.09	16.12	24.28
Krt17	-3.67254	4.12473	19.1925	1.18176e-05	0.000420981	-12.751	NM_010663	1.38	0.51	0.38	8.82	75.34	38.81	5.59	14.07
Gyk	-0.68676	4.60822	19.1721	1.19445e-05	0.000424299	-1.60966	NM_001294138,NM_001294140,NM_008194,NM_212444	7	5.4	6.47	6.93	9.4	9.28	8.89	9.58
Klra2	-0.850226	5.53965	19.1335	1.21886e-05	0.000431749	-1.80278	NM_001170851,NM_008462	34.69	23.06	34.77	28.69	38.16	46.04	61.3	45.53
Hebp1	-0.953429	4.34274	19.0797	1.2537e-05	0.000442845	-1.93647	NM_013546	29.67	18.8	26.05	18.62	36.71	39.74	48.49	32.84
Vamp8	-0.593254	6.34687	19.0661	1.26267e-05	0.000444766	-1.50865	NM_016794	170.63	152.79	155.37	161.55	206.99	206.29	230.27	217.83
Cd83	-1.16976	4.45216	19.0479	1.27476e-05	0.000447767	-2.24975	NM_001289915,NM_009856	9.27	7.41	17.27	6.13	20.12	19.58	22.31	17.77
Hexa	-0.581833	7.65571	19.0252	1.29004e-05	0.000451872	-1.49675	NM_010421	156.53	121.39	154.85	128.39	202.63	182.52	190.42	173.8
B3gnt3	0.5991	5.10065	18.9829	1.31898e-05	0.000460352	1.51477	NM_028189	35.61	26.13	31.56	32.13	23.34	17.39	15.5	18.64
Kcnj10	-1.12102	3.73963	18.9791	1.32157e-05	0.000460352	-2.175	NM_001039484	3.39	1.06	2.61	2.38	5.78	3.61	4.06	4.84
Ccng2	-0.631633	6.12045	18.9497	1.3421e-05	0.000466212	-1.54932	NM_007635	34.07	32.09	40.78	29.89	44.42	50.6	45.38	49.22
Ganab	0.547714	7.83657	18.9327	1.35412e-05	0.000469094	1.46177	NM_001293621,NM_008060	124.61	94.54	103.6	99.27	78.25	58.69	49.39	76.14
Pcolce	0.557229	8.11955	18.9122	1.36875e-05	0.000472857	1.47144	NM_008788	369.62	363.36	322.11	366.66	262.29	191.05	178.78	250.49
Polr2a	0.684876	7.83892	18.8715	1.39826e-05	0.000481728	1.60756	NM_001291068	77.83	52.37	53	66.83	45.19	30.54	23.01	43.54
Usp43	0.872268	4.56596	18.862	1.40521e-05	0.000482802	1.83054	NM_001291049,NM_173754	12.63	11.53	6.88	10.1	5.44	5.12	3.85	6.04
Atp1b3	0.608387	9.15629	18.8465	1.4167e-05	0.000484498	1.52455	NM_007502	817.84	512.63	533.58	592.1	381.88	328.68	350.83	375.41
Sirpb1b	-1.10847	2.47196	18.845	1.41785e-05	0.000484498	-2.15617	NM_001173460	3.71	3.43	4.36	3.88	7.68	7.23	8.46	6.15
Deptor	0.697381	7.11066	18.7998	1.45179e-05	0.000494743	1.62156	NM_001037937,NM_145470	41.43	27.23	23.6	26.4	20.82	13.45	12.3	20.03
Ppic	-0.794967	5.02861	18.7947	1.45571e-05	0.000494743	-1.73504	NM_008908	32.63	26.02	31.69	36.46	62.08	50.88	48.62	35.21
Ptpn14	0.691816	5.78055	18.7831	1.46459e-05	0.000496422	1.61532	NM_008976	12.7	6.55	8.93	9.27	6.6	4.19	3.78	6.46
Igf2r	0.598466	7.78917	18.7671	1.47695e-05	0.000499266	1.51411	NM_010515	56.62	38.53	42.03	39.55	32.34	22.89	19.5	31.37
Slco2a1	0.722482	8.34951	18.6418	1.57728e-05	0.000531751	1.65002	NM_033314	196.55	128.36	112.54	176.26	98.26	78.89	57.85	103.06
Sod2	-0.545566	6.58241	18.6356	1.58239e-05	0.000532046	-1.45959	NM_013671	30.91	31.59	28.44	32.24	45.1	38.15	38.71	40.59
Pdcd10	-0.741412	6.68629	18.5933	1.6179e-05	0.000542536	-1.67181	NM_019745	62.68	63.51	71.37	59.45	77.1	100.66	110.72	91.91
Mcm10	0.716466	5.31729	18.5723	1.63576e-05	0.000546784	1.64315	NM_001305259,NM_027290	28.01	21.28	17.71	19.56	13.46	8.71	9.95	15.91
Ahdc1	0.587959	5.7415	18.5683	1.63927e-05	0.000546784	1.50312	NM_146155	17.72	12.09	13.04	15.13	11.14	7.86	6.24	9.88
Smagp	-0.9411	3.82431	18.5583	1.6479e-05	0.000547697	-1.91999	NM_001033872,NM_001285413,NM_001285414,NM_174992,NR_104337,NR_104338	19.4	10.92	15.8	18.4	29.29	22.76	32.38	26.02
Rgs2	-0.718344	5.49678	18.555	1.65071e-05	0.000547697	-1.64529	NM_009061	16.37	12.9	21.17	19.62	24.55	27.02	26.39	24.47
Cad	0.711367	5.96846	18.5483	1.65657e-05	0.000548193	1.63736	NM_001289522,NM_001289523,NM_023525	20.94	14.58	14.5	14.81	12.15	6.8	5.93	11.5
Ipo4	0.535838	6.63361	18.4608	1.73438e-05	0.000572438	1.44978	NM_024267	54.55	43.06	50.08	51.02	39.1	26.61	23.25	36.16
Hirip3	0.651077	5.64911	18.4284	1.76408e-05	0.000580079	1.57034	NM_172746	44.53	37.82	32.67	37.59	24.03	19.26	15.74	29.82
Prg4	1.90659	0.878	18.4255	1.76676e-05	0.000580079	3.74923	NM_001110146,NM_021400	1.3	0.6	1.27	1.15	0.47	0.27	0.14	0.75
Gm5431	0.948334	3.30982	18.3713	1.8178e-05	0.000594238	1.92964	NM_001024230	7.83	4.62	8.15	6.52	3.75	3.12	2.42	3.36
Hspg2	0.845625	7.83063	18.3696	1.81934e-05	0.000594238	1.79704	NM_008305	43.51	26.04	21.75	30.17	19.67	12.5	9.31	20.43
Utp20	0.718402	5.76169	18.3228	1.86465e-05	0.000606147	1.64536	NM_175158	14.59	10.39	9.65	10.52	8.47	4.8	4.03	7.94
Ms4a6b	-0.771482	7.20879	18.322	1.86544e-05	0.000606147	-1.70702	NM_027209	112.02	80.41	134.22	99.48	134.81	155.5	193.2	155.6
Fxyd6	-1.21672	1.6371	18.1819	2.00781e-05	0.000650728	-2.32418	NM_022004	1.71	1.46	1.86	1.54	5.28	3.09	2.53	3.11
Rgcc	-1.15917	4.74408	18.087	2.11041e-05	0.00068222	-2.23328	NM_025427	26.26	21.85	43.17	42.96	40.41	76.42	75.74	69.68
Cmtr1	0.509032	6.98405	18.0809	2.11716e-05	0.000682649	1.4231	NM_028791	36.66	31.48	34.09	36.2	27.54	20.25	17.75	22.95
Gm5483	-1.5794	1.52965	18.0593	2.14124e-05	0.000688648	-2.98846	NM_001082547	10.97	11.83	4.36	10.77	15.54	27.42	21.35	38.15
Cd300ld	-0.792722	4.70731	18.0489	2.15299e-05	0.000690658	-1.73234	NM_145437	11.21	8.95	13.04	15.97	19.07	19.32	18.88	18.8
Sh2b3	0.528142	6.45518	17.9897	2.221e-05	0.000710663	1.44207	NM_001306126,NM_001306127,NM_001306128,NM_008507	41.08	36.36	33.99	34.29	26.82	18.97	19.36	26.91
Prpf8	0.634445	8.32817	17.9733	2.24024e-05	0.000715002	1.55234	NM_138659	93.52	67.08	76.62	73.29	61.7	38.58	29.88	53.22
Osm	-1.0044	2.42164	17.9049	2.32228e-05	0.000737489	-2.00611	NM_001013365	3.41	2.8	3.02	2.62	7.13	4.23	4.57	5.72
Dopey2	0.739423	4.56871	17.9039	2.32344e-05	0.000737489	1.66951	NM_026700,NM_027293	7.06	4.6	6.88	5.55	4.13	2.78	2.29	3.92
Ccrl2	-0.947281	3.59926	17.8999	2.3283e-05	0.000737489	-1.92824	NM_001302376,NM_001302377,NM_017466	6.46	4.91	8.22	8.32	11.94	11.91	9.6	15.75
Hsh2d	1.40085	0.817417	17.8843	2.3475e-05	0.000741704	2.64058	NM_197944	2.8	2.91	4.07	3.74	0.83	1.06	1.29	1.36
Fabp5	-0.992292	6.32034	17.8615	2.37582e-05	0.000748769	-1.98934	NM_001272097,NM_001272098,NM_010634	98.39	89.07	91.23	131.01	334.89	176.55	103.58	141.67
Bmp1	0.570401	9.13427	17.8423	2.39994e-05	0.000754482	1.48494	NM_009755,NR_033241	321.73	268.72	236.32	229.73	192.32	142.22	127.62	180.14
Cbx4	0.525892	6.21758	17.7862	2.47164e-05	0.000775086	1.43982	NM_007625	28.22	21.55	25.79	25.83	18.83	14.31	11.82	19.13
Cd200r1	-0.986845	3.38671	17.7695	2.49348e-05	0.000779989	-1.98185	NM_021325	6.61	4.74	4.8	7.64	10.27	10.86	11.01	9.74
Bcl6	0.560345	5.63439	17.7285	2.54781e-05	0.000795005	1.47462	NM_009744	27.78	23.64	30.35	28.65	19.97	15.94	12.32	20.02
Cbx6	0.49584	6.7236	17.6921	2.59703e-05	0.000808359	1.41014	NM_028763	39.68	30.41	32.82	33.03	26.44	19.39	17.47	24.21
Fah	-0.508291	6.25227	17.6414	2.66713e-05	0.000826765	-1.42236	NM_010176	76.52	60.13	61.89	63.97	96.55	74.49	81.34	83.3
Tmem141	-0.915738	3.77336	17.6297	2.68364e-05	0.000826765	-1.88653	NM_001040130,NM_001109993	23.46	17.08	21.82	18.09	30.29	32.17	39.2	29.05
Ugp2	-0.489486	6.72751	17.6272	2.68714e-05	0.000826765	-1.40394	NM_001290634,NM_139297	51.87	46.09	50.93	48.38	68.64	58.26	59.01	63.6
Sdc2	-0.512295	7.66281	17.6272	2.68722e-05	0.000826765	-1.42632	NM_008304	83.25	70.49	81.78	73.76	112.37	97.42	91.95	94.91
Tlr2	-0.616441	5.59257	17.6259	2.68904e-05	0.000826765	-1.53309	NM_011905	21.9	15.85	22.91	22.23	31.33	28.27	28.7	24.95
Rp2h	-0.577141	5.86545	17.6001	2.72576e-05	0.00083601	-1.49189	NM_001290643,NM_001290644,NM_133669,NR_110966,NR_110967	21.53	13.18	18.91	15.2	24.37	19.9	23.29	22.99
Mfap4	-1.54289	0.782367	17.5592	2.78505e-05	0.000852117	-2.91379	NM_029568	1.21	0.66	0.75	1.05	3.8	1.17	1.74	3.19
Nbeal2	0.789034	4.4444	17.5485	2.80076e-05	0.000854843	1.72792	NM_183276	5.24	4.2	4.15	4.81	3.44	2	1.53	2.84
Card10	0.661396	7.30931	17.5377	2.81664e-05	0.000856829	1.58161	NM_130859	69.23	56.85	56.27	64.88	51.8	30.78	22.5	39.07
Fam213b	-1.22069	2.37529	17.5349	2.82089e-05	0.000856829	-2.33058	NM_025582	8.66	5.22	6.31	10.34	15.89	16.01	18.49	12.12
Abracl	-0.675331	5.79241	17.5278	2.83131e-05	0.000857921	-1.59696	NM_028440	99.68	115.3	93.38	93.13	129.52	151.03	151.93	141.11
Loxl4	0.674507	5.00057	17.4868	2.89303e-05	0.000874517	1.59605	NM_001164311,NM_053083	12.33	7.71	10.16	13.25	7.18	5.71	5.38	6.19
Dok2	-0.772547	5.41505	17.4668	2.92369e-05	0.000881663	-1.70828	NM_010071	41.82	26.57	28.57	23.62	49.46	33.28	54.55	45.52
Chd3	0.642773	7.20992	17.4469	2.95449e-05	0.000888822	1.56133	NM_146019	44.64	31.17	37.87	33.81	27.18	18.51	13.47	27.36
Otud7b	0.532638	5.61272	17.4284	2.98342e-05	0.000895382	1.44657	NM_001025613,NM_001025614	12.26	9.35	10.6	10.26	7.9	5.53	5.26	8.04
Fdps	-0.835131	6.34582	17.3974	3.03248e-05	0.000907896	-1.78402	NM_001253751,NM_134469	103.92	87.23	57.87	71.64	139.35	97.72	159.28	110.15
Rab6b	0.611292	5.089	17.3929	3.03956e-05	0.000907896	1.52763	NM_173781	15.63	12.42	11.6	12.54	7.54	7.84	6.66	8.67
Trim8	0.51879	7.18873	17.3832	3.05517e-05	0.000910399	1.43275	NM_053100	95.16	74.92	78.73	77.31	59.32	44.21	40.75	62.71
Cadm1	-0.796762	5.48464	17.3749	3.06845e-05	0.000912194	-1.7372	NM_001025600,NM_018770,NM_207675,NM_207676	10.84	6.5	12.31	15.73	20.07	16.6	14.56	19.84
Arl5c	-0.946551	3.85713	17.3493	3.11011e-05	0.000922397	-1.92726	NM_207231	8.38	8.82	15.15	9.29	18	18.53	17.96	17.35
Taldo1	-0.534942	6.91679	17.3386	3.12766e-05	0.000924087	-1.44888	NM_011528	138.33	136.29	122.31	130.46	185.85	163.59	168.64	170.09
Pira6	-1.0538	3.04692	17.333	3.13693e-05	0.000924087	-2.07599	NM_001289428,NM_008848,NM_011093	3.04	2.39	3.49	5.42	7.81	7.07	7.14	7.53
Ercc1	0.63991	6.98434	17.3324	3.13786e-05	0.000924087	1.55823	NM_001127324,NM_007948	264.71	292.26	197.19	236.22	151.01	123.6	132.26	172.17
Apoa1bp	-0.635491	6.10444	17.2765	3.23156e-05	0.00094946	-1.55347	NM_144897	119.25	107.25	103.92	110.85	146.2	152.52	172.6	137.07
Stfa2	-1.60766	2.34385	17.2434	3.28829e-05	0.000963876	-3.04757	NM_001082545	9.47	19.64	6.41	27.55	55.84	32.84	34.66	56.11
Smpdl3a	-0.734099	5.13371	17.2331	3.30625e-05	0.00096638	-1.66336	NM_020561	29.19	16.42	27.19	23.51	35.29	34.02	39.71	32.03
Atp1a1	0.534524	9.43444	17.2297	3.31221e-05	0.00096638	1.44846	NM_144900	406.49	287.52	324.19	334.81	269.55	190.64	163.84	223.76
Comt	-0.535894	7.09939	17.2088	3.34879e-05	0.00097441	-1.44984	NM_001111062,NM_001111063,NM_007744	90.45	76.17	92.73	76.31	114.71	100.21	113.21	108.3
Adora3	-1.08391	2.58675	17.2052	3.35522e-05	0.00097441	-2.11977	NM_009631	2.82	1.92	2.11	3.25	6.55	4.36	4.53	3.85
Pstpip1	-0.614455	5.59975	17.1819	3.39654e-05	0.00098073	-1.53098	NM_011193	35.63	32.56	30.56	34.63	43.49	39.87	50.66	48.62
Ccdc109b	-0.654088	5.30357	17.1808	3.39851e-05	0.00098073	-1.57362	NM_001293644,NM_025779	44.41	38.87	33.03	44.69	59.21	52.65	61.63	51.58
Agrn	0.63865	7.80629	17.1798	3.40038e-05	0.00098073	1.55687	NM_021604	65.92	43.97	61.02	49.13	40.25	26.58	21.41	40.9
Arid1a	0.652244	6.67625	17.1717	3.41494e-05	0.000982674	1.57161	NM_001080819	27.58	18.11	22.45	22.6	16.31	10.93	8.23	17.4
Erp29	-0.586259	7.18156	17.1164	3.51578e-05	0.00100932	-1.50135	NM_026129	171.33	153.77	161.58	155.24	215.06	205.93	237.96	199.43
Hmg20a	0.565777	5.34018	17.1122	3.52359e-05	0.00100932	1.48018	NM_025812	22.14	20.19	21.53	19.23	16.04	12.42	9.16	13.62
Impact	-0.649831	5.07975	17.0677	3.60697e-05	0.00103085	-1.56898	NM_008378	11.38	9.37	13.47	12.66	18.21	18.36	13.09	16.58
P4hb	-0.538706	9.95989	17.0425	3.65524e-05	0.00104228	-1.45267	NM_011032	549.17	453.03	534.37	468.62	683.63	654.73	643.12	622.01
Esrrb	1.68315	0.596237	17.0285	3.68235e-05	0.00104764	3.21128	NM_001159500,NM_011934	0.79	0.7	0.83	0.77	0.48	0.06	0.09	0.28
Gm4841	-0.886965	3.43043	16.9624	3.81273e-05	0.00108228	-1.84928	NM_001034859	4.29	4.47	3.61	3.93	8.17	6.91	6.35	5.84
Il18rap	-0.991862	2.63198	16.9425	3.85283e-05	0.00108885	-1.98875	NM_010553	1.63	1.16	1.34	0.92	2.61	1.96	1.75	2.78
Rab32	-0.647465	5.6169	16.9424	3.85319e-05	0.00108885	-1.56641	NM_026405	38.53	23.17	28.8	29.27	42.78	35.33	47.71	40.16
Nrp2	0.643086	7.10972	16.9239	3.8909e-05	0.00109704	1.56167	NM_001077403,NM_001077404,NM_001077405,NM_001077406,NM_001077407,NM_010939	50.67	32.08	32.34	42.98	32.35	20.86	17.16	22.15
Ncdn	0.554092	5.57471	16.898	3.94437e-05	0.00110963	1.46824	NM_011986	26.61	19.79	22.78	24.25	18.92	12.03	10.96	16.14
Idi1	-0.905329	6.70247	16.8817	3.9783e-05	0.00111582	-1.87297	NM_145360	50.7	45.02	32.19	28.45	61.87	52.72	88.24	55.97
Rab44	-1.56277	0.951267	16.8789	3.9841e-05	0.00111582	-2.95421	NM_001002786	0.19	0.36	0.47	0.33	0.82	0.57	0.71	1.62
Tbcb	-0.565985	5.20897	16.8739	3.99474e-05	0.00111631	-1.4804	NM_025548	48.62	41.38	40.26	46.39	65.07	54.37	57.54	58.01
Armc10	-0.528006	5.83024	16.8624	4.01892e-05	0.00112057	-1.44193	NM_026034	37.8	34.57	42.23	33.22	57.18	47.46	43.23	44.39
Fopnl	-0.636777	5.81463	16.8525	4.04004e-05	0.00112397	-1.55485	NM_025345	51.99	49.44	59.08	47	64.12	67.79	82.27	72.67
Peak1	0.692573	7.28187	16.835	4.0775e-05	0.00113189	1.61616	NM_172924	34.09	20.16	21.64	27.6	18.26	11.84	9.49	18.9
Epn2	0.519818	6.2785	16.8191	4.11173e-05	0.00113888	1.43377	NM_001252188,NM_001252189,NM_010148	39.13	29.94	28.05	33.97	24.28	20.34	16.75	21.24
Bcl9l	0.60258	6.23462	16.8097	4.13211e-05	0.00114201	1.51843	NM_030256	31.07	21.79	25.28	24.23	18.77	14	9.72	19.1
Cdc42ep1	0.572664	8.59708	16.7809	4.19528e-05	0.00115692	1.48727	NM_027219	320.72	256.74	266.45	297.35	226.71	149.55	121.56	205.52
Fgfr2	0.807934	5.54635	16.7696	4.22041e-05	0.00116131	1.7507	NM_010207,NM_201601	24.27	12.4	18.56	16.05	13.52	7.32	5.38	11.02
Gdi2	-0.522407	9.22344	16.7442	4.2773e-05	0.00117439	-1.43635	NM_008112	316.28	271.8	284.08	267.9	398.85	340.28	370.9	358.88
Fgr	-0.758561	4.40334	16.7368	4.29401e-05	0.00117641	-1.6918	NM_010208	6.39	5.57	8.97	7.79	12.08	10.23	8.27	13.62
Fhod3	1.04803	2.33363	16.6658	4.45767e-05	0.00121859	2.0677	NM_001289654,NM_001289655,NM_175276	2.01	1.6	1.37	1.88	0.7	0.6	0.82	0.86
Ehd4	0.534778	7.96259	16.6498	4.49542e-05	0.00122625	1.44872	NM_133838	163.09	119.78	118.25	134.21	105.66	68.44	74.63	85.84
Klf5	0.701418	4.73946	16.6427	4.51242e-05	0.00122822	1.6261	NM_009769	35.51	28.86	27.12	33.3	19.98	15.23	12.01	22.98
Xdh	0.696065	7.43547	16.6306	4.54132e-05	0.00123342	1.62008	NM_011723	85.28	65.75	63.95	64.96	59.77	35.43	23.77	40.19
Prkra	-0.689943	5.05479	16.5656	4.69959e-05	0.00127365	-1.61322	NM_011871	24.77	27.03	30.35	25.46	36.18	39.8	41.78	37.29
Nsmce1	-0.669129	5.68922	16.5224	4.8078e-05	0.00129851	-1.59011	NM_026330	67.99	72.94	63	60.06	83.29	94.26	105.31	91.32
Srrm2	0.61734	8.60676	16.5185	4.8177e-05	0.00129851	1.53404	NM_175229	94.44	69.48	78	82.7	57.56	43.56	30.35	62.19
Syt17	1.30216	0.743157	16.5167	4.82232e-05	0.00129851	2.46598	NM_138649	2.56	2.62	1.89	1.99	0.95	0.72	0.68	0.99
Ndufc2	-0.593815	6.28761	16.4748	4.93013e-05	0.00132471	-1.50923	NM_024220	180.76	190.14	194.38	181.78	246.35	247.57	274.75	237.65
Tbc1d31	0.518031	5.66113	16.4639	4.95861e-05	0.00132952	1.432	NM_001081396,NM_001167679	32.62	24.66	26.4	26.1	19.39	15.17	13.72	21.14
Pfkfb4	-0.739273	4.1773	16.4387	5.02498e-05	0.00134445	-1.66933	NM_173019	7.16	4.51	6.24	6.84	10.75	8.01	9.59	8.53
Ablim1	0.848246	4.97349	16.4278	5.05376e-05	0.00134928	1.80031	NM_001103177,NM_001103178,NM_001290813,NM_001290815,NM_001290816,NM_178688	10.59	7.51	13.21	7.25	7.59	4.24	3.38	4.26
Lmo4	-0.542554	5.24508	16.398	5.13393e-05	0.00136664	-1.45655	NM_001161769,NM_001161770,NM_010723	31.38	30.27	32.11	31.29	42.96	38.05	38.09	42.9
Tmem184b	0.526042	6.5981	16.3956	5.14052e-05	0.00136664	1.43997	NM_001253817,NM_001253819,NM_001253820,NM_172608	61.01	42.29	53.43	56.96	39.81	28.44	26.61	40.43
Gjb2	-3.46339	3.04342	16.3915	5.15153e-05	0.00136668	-11.0302	NM_008125	0.62	0.27	0.32	2.32	29.01	6.64	0.82	1.61
Nptx1	-0.602332	5.8673	16.3736	5.20032e-05	0.00137672	-1.51817	NM_008730	16.21	11.61	13.56	11.32	18.48	13.17	19.39	20.59
Hspa1b	-1.02624	5.12871	16.3587	5.24159e-05	0.00138473	-2.03672	NM_010478	10.28	7.01	21.11	12.68	22.33	28.3	19.98	21.67
Tmtc3	0.550124	6.36394	16.3245	5.33693e-05	0.00140696	1.46421	NM_001033332,NM_001110013	30.97	18.85	22.59	25.59	18.04	13.27	11.59	17.93
Arhgef40	0.503144	7.01895	16.262	5.51601e-05	0.00145094	1.4173	NM_001145921,NM_001145922,NM_198249	48.57	36.47	40.06	37.21	30.75	23.26	19.81	30.23
Cmpk1	-0.560653	6.8281	16.258	5.52751e-05	0.00145094	-1.47494	NM_025647	82.53	80.49	78.33	72.71	100.68	96.08	111.59	106.4
2010111I01Rik	-0.572501	5.47798	16.2543	5.53837e-05	0.00145094	-1.4871	NM_001289924,NM_001289926,NR_110520,NR_110521	29.36	25.49	33.53	30	37.56	39.99	39.9	38.67
Tpr	0.529327	8.00789	16.2391	5.58299e-05	0.00145959	1.44326	NM_133780	71.32	55.38	57.84	54.25	47.2	32.77	27.83	43.12
Ly86	-0.653347	6.83055	16.1959	5.71161e-05	0.00149011	-1.57281	NM_010745	186.08	144.89	163.8	148.56	224.33	207.7	272.22	189.06
Cd244	-1.35721	2.19843	16.1196	5.94655e-05	0.0015482	-2.5619	NM_018729	0.51	0.67	1.31	1.58	2.2	2.12	2.13	3.02
Slc6a9	0.661944	4.52702	16.0977	6.01566e-05	0.00156295	1.58221	NM_008135	14.18	11.6	11.81	15.19	8.14	6.8	6.04	9.3
Oxct1	-0.494396	6.71019	16.0838	6.06016e-05	0.00157127	-1.40873	NM_024188	43.36	31.79	40.03	37.92	55.99	43.34	47.76	46.27
Zfp532	0.692561	4.52614	16.0379	6.20872e-05	0.00160647	1.61615	NM_207255	8.84	6.49	7.64	7.96	5.42	3.38	3.14	5.58
Phlpp1	0.586562	5.38829	16.0249	6.25145e-05	0.00160769	1.50166	NM_133821	15.23	10.52	10.66	12.76	9.56	6.56	5.33	8.38
Nup188	0.601424	6.5559	16.0212	6.26378e-05	0.00160769	1.51721	NM_198304	36.07	24.98	30.12	28.76	22.13	14.24	12.18	23.81
Wnt6	0.650544	5.24195	16.0185	6.2726e-05	0.00160769	1.56976	NM_009526	36.02	30.8	47.69	28.12	22.43	19.55	17.1	22.97
Slc25a22	0.594305	5.08847	16.018	6.27442e-05	0.00160769	1.50974	NM_001177576,NM_026646	26.15	19.5	26.54	25.51	16.83	13.24	10.85	18.29
Mybbp1a	0.510928	7.92341	16.0171	6.27735e-05	0.00160769	1.42497	NM_016776	116.13	101.32	93.67	107.95	82.77	62.74	51.14	71.41
Klrc1	-1.07378	2.24318	15.9961	6.34741e-05	0.00162233	-2.10494	NM_001136068,NM_001288664,NM_010652	2.63	2.16	2.04	3	4.81	4.83	4.98	3.7
Tnrc6c	0.730099	5.0858	15.953	6.49332e-05	0.00165626	1.65875	NM_198022	8.98	5.81	7.35	6.59	5.3	3.27	2.32	5.01
Prrc2a	0.627823	8.71362	15.9271	6.58286e-05	0.0016757	1.54523	NM_001199044,NM_020027	136.67	96.11	98.29	111.8	85.35	54.63	41.97	80.94
Mgarp	-1.37606	0.852281	15.9206	6.60545e-05	0.00167805	-2.59558	NM_026358,NR_028121	1.1	1.5	1.51	1.09	2.62	3.82	3.29	2.28
Naga	-0.511859	6.02019	15.9167	6.61911e-05	0.00167813	-1.42589	NM_008669	47.44	35.56	51.48	46.1	69.58	55.65	50.16	56.59
Ncor2	0.673148	7.26811	15.8665	6.7971e-05	0.00171979	1.59455	NM_001253904,NM_001253905,NM_011424	42.41	23.89	31.96	32.34	23.72	14.98	11.87	24.24
Tmem42	-0.991351	2.96392	15.8614	6.8155e-05	0.00172098	-1.98805	NM_001164823,NM_025339	7.07	7.54	10.64	10.63	15.45	15.7	16.92	15.23
Mrpl41	-0.718426	5.8275	15.8567	6.83259e-05	0.00172184	-1.64539	NM_001031808	26.83	30.62	27.72	25.23	32.74	41.53	48.27	38.8
Myh10	0.663783	7.05035	15.828	6.93685e-05	0.00174167	1.58423	NM_175260	44.99	23.89	25.97	29.95	22.76	14.29	12.86	21.55
Smdt1	-0.62507	6.02548	15.8274	6.93899e-05	0.00174167	-1.54229	NM_026914	206.5	195.24	186.81	182.5	253.45	251.9	307.6	242.35
Agap1	0.525979	5.80069	15.8229	6.95549e-05	0.00174234	1.43991	NM_001037136,NM_178119	13.34	8.33	9.47	9.67	7.69	5.55	5.04	7.37
Tpsb2	-1.69998	4.12538	15.793	7.06624e-05	0.00176329	-3.24896	NM_010781	16.09	16.29	5.02	15.35	87.16	36.65	21.18	16.31
Prrc2c	0.678787	7.67123	15.7926	7.06784e-05	0.00176329	1.60079	NM_001081290	46.63	28.16	32.1	35.26	25.6	17.41	12.06	26.15
Aqp1	0.914483	6.53963	15.789	7.08121e-05	0.00176329	1.88489	NM_007472	60.43	32.9	100.63	81.92	37.82	34.99	26.2	32
Asap2	0.597318	6.12014	15.7805	7.11321e-05	0.00176776	1.5129	NM_001004364,NM_001098168,NM_001135192	28.54	17.79	20.95	23.63	18.77	11.63	9.45	14.95
Pcdh1	0.69662	5.30148	15.7256	7.32259e-05	0.0018162	1.6207	NM_029357	21.08	13.44	19.71	21.96	14.86	10.79	6.7	10.47
Rnf11	-0.449275	6.71365	15.7119	7.37602e-05	0.00182586	-1.36535	NM_013876	71.06	59.21	68.01	66.62	92.9	77.6	72.38	83.35
Pxk	0.454372	5.84257	15.7027	7.41193e-05	0.00183114	1.37019	NM_145458,NM_178279	41.76	31.39	37.33	36.43	28.17	21.07	20.47	27.33
Ltbp4	0.60985	7.59099	15.684	7.4854e-05	0.00184294	1.5261	NM_001113549,NM_175641	80.37	55.12	66.85	71.9	55.53	32.3	27.42	49.76
C1s1	-0.86795	4.87081	15.6831	7.48911e-05	0.00184294	-1.82507	NM_001097617,NM_144938	10.8	10.26	8.48	14.11	24.94	21.38	11.14	15.41
Hddc3	-0.83622	3.56147	15.6794	7.50366e-05	0.00184294	-1.78537	NM_026812	17.53	18.21	21.7	16.09	28.15	29.44	30.59	29.21
Ehd2	0.481266	8.2083	15.6247	7.72384e-05	0.00189332	1.39597	NM_153068	201.05	157.5	165.77	171.91	129.13	98	92.15	133.37
Arl1	-0.597133	6.3441	15.5938	7.85123e-05	0.00191946	-1.51271	NM_025859	145.47	136.32	157.5	142.51	184.13	214.1	207.44	175.53
Dstn	-0.523883	9.28538	15.5914	7.861e-05	0.00191946	-1.43782	NM_019771	443.26	439.7	425.16	422.55	551.97	533.55	556.46	595
Dtl	0.65874	5.83998	15.5764	7.92373e-05	0.00193103	1.5787	NM_001305233,NM_029766	34.77	26.39	18.37	21.05	15.62	11.84	13.17	16.9
Cobll1	0.727633	6.14307	15.5677	7.96041e-05	0.00193621	1.65592	NM_027225,NM_177025	28.11	17.34	35.33	26.58	17.06	13.52	9.18	19.25
Eno2	-0.899017	4.39109	15.5463	8.05075e-05	0.0019544	-1.86479	NM_001302642,NM_013509	6.07	8.32	8.8	10.27	13.06	17.55	9.49	16.33
Vwa8	0.53638	5.56447	15.5314	8.11458e-05	0.00196611	1.45033	NM_027906,NM_173758	15.41	10.61	12.35	12.37	9.17	7.29	5.92	9.25
Tgfb3	0.589168	7.53778	15.5161	8.18037e-05	0.00197823	1.50438	NM_009368	112.35	78.73	131.8	83.35	69.77	54.71	48.23	71.38
Mmp13	-0.723026	7.55872	15.506	8.2244e-05	0.00198506	-1.65064	NM_008607	76.11	62.06	102.16	91.47	183.28	121.56	76.61	121.29
Gm7609	1.04702	2.4108	15.5016	8.24335e-05	0.00198583	2.06626	NM_001081746	8	6.09	8.15	6.6	2.84	3.82	3.24	2.39
Dnpep	-0.555578	5.65568	15.4476	8.48233e-05	0.00203949	-1.46976	NM_001110831,NM_016878	42.43	37.73	39.56	40.81	57.15	46.75	57.71	48.93
Brpf3	0.576381	4.89291	15.4414	8.51019e-05	0.00204228	1.4911	NM_001081315	10.6	7.76	8.43	8.71	6.63	4.77	4.1	6.14
Nfic	0.591069	7.95989	15.4189	8.6121e-05	0.0020628	1.50636	NM_008688,NM_026756	89.13	58.91	60.11	77.21	51.51	37.33	29.94	53.69
Pcdhgb8	-1.17381	1.10702	15.4047	8.67709e-05	0.00207442	-2.25607	NM_033580	0.39	0.33	0.47	0.46	1.15	0.76	0.64	0.86
Dnase1l1	-0.705318	4.49255	15.3726	8.82578e-05	0.00210307	-1.6305	NM_001172154,NM_027109	17.28	13.63	18.48	19.78	27.73	22.95	27.31	22.64
Tarm1	-1.30437	1.87092	15.3705	8.8357e-05	0.00210307	-2.46975	NM_177363	5.19	5.7	2.43	2.21	11.6	7.28	7.38	9.07
Vcam1	0.503247	8.02932	15.3681	8.84709e-05	0.00210307	1.4174	NM_011693	159.41	131.05	142.1	120.08	86.98	89.03	76.46	97.86
Ubr5	0.649512	7.62429	15.3469	8.94662e-05	0.00211974	1.56864	NM_001081359,NM_001112721	40.87	29.25	37.22	38.01	27.55	18.36	12.24	27.06
Klf9	0.795328	4.41773	15.346	8.95095e-05	0.00211974	1.73547	NM_010638	13.24	11.23	13.57	12.77	7.15	6.93	3.65	9.08
Anxa11	0.496859	7.57639	15.3409	8.97532e-05	0.00212152	1.41114	NM_013469	150.98	133.66	137.42	163.79	116.57	87.64	74.37	99.49
Cpxm1	-0.938909	5.38206	15.3238	9.05706e-05	0.00213682	-1.91708	NM_019696	15.2	20.02	13.3	24.67	52.67	29.51	18.33	30.99
Tfap2c	0.813161	3.83792	15.2367	9.48434e-05	0.00223344	1.75706	NM_001159696,NM_009335	13.37	7.83	9.33	9.56	5.4	5.05	5.47	4.25
Fbxl5	-0.51136	6.75272	15.2258	9.53896e-05	0.0022421	-1.42539	NM_001159963,NM_178729	48.13	45.74	54.94	45.32	63.18	59.72	62.8	62.76
Inf2	0.562693	7.41836	15.189	9.72673e-05	0.00228197	1.47702	NM_198411	78.37	66.3	59.46	62.75	50.19	34.69	28.88	51.97
Cx3cl1	0.621903	5.75178	15.1714	9.81792e-05	0.00229908	1.5389	NM_009142	32.09	27.62	29.93	37.94	24.1	18.73	17.71	14.09
Creg1	-0.51046	5.977	15.1589	9.88289e-05	0.0023083	-1.4245	NM_011804	42.52	32.81	39.06	41.41	51.44	47.61	51.53	47.33
Cdc42bpg	0.699628	4.66384	15.1568	9.89404e-05	0.0023083	1.62409	NM_001033342	9.56	6.34	7.19	8.14	5.85	3.66	2.84	5.27
Ahnak	0.636774	9.12784	15.1531	9.91374e-05	0.00230862	1.55485	NM_001039959,NM_001286518,NM_009643,NR_104460	81	63.52	59.64	67.4	59.28	44.23	30.65	50.25
Papd7	0.545712	5.42587	15.1421	9.97145e-05	0.00231776	1.45974	NM_001169131,NM_198600	22.87	16.39	18.37	19.95	14.37	10.79	8.52	14.7
Gbp8	-0.76007	4.45349	15.1369	9.99911e-05	0.00231991	-1.69357	NM_029509	10.14	11.25	12.4	7.34	16.08	15.94	15.45	15.18
Cd33	-0.803896	4.25559	15.1299	0.00010036	0.00232036	-1.74581	NM_001111058,NM_021293	10.73	5.3	9.23	10.02	13.74	12.35	15.06	13.14
Fgd2	-0.655213	4.80996	15.1295	0.00010038	0.00232036	-1.57485	NM_001159538,NM_013710	14.46	9.98	13.62	13.87	17.52	16.31	20.12	18.65
Il1a	-1.13094	2.29326	15.074	0.000103375	0.00238521	-2.19001	NM_010554	3.87	1.57	2.66	1.87	6.78	4	4.6	4.09
Timeless	0.557231	5.1921	15.0651	0.000103867	0.00238892	1.47144	NM_001136082,NM_001164080,NM_001164081,NM_011589	17.8	13.55	13.02	14.52	11.36	8.09	6.82	10.16
Chd2	-0.656655	5.53045	15.0642	0.000103916	0.00238892	-1.57642	NM_001081345	6.57	4.52	7.01	5.28	9.13	7.81	5.29	11.33
Tsc22d2	0.536728	6.39293	15.0555	0.000104395	0.00239557	1.45068	NM_001081229	20.69	14.48	17.14	14.37	11.23	9.17	7.81	13.45
Cma1	-1.50728	3.32169	15.0491	0.000104748	0.00239821	-2.84274	NM_010780	8.97	9.24	4.04	11.51	41.86	24.57	10.9	12.14
Irg1	-0.796636	4.92435	15.0465	0.000104892	0.00239821	-1.73705	NM_008392	13.44	8.41	13.34	18.5	19.03	17.43	21.09	25.79
Arpc3	-0.541011	8.25733	15.0204	0.000106354	0.00242723	-1.45499	NM_019824	557.22	514.61	561.97	590.06	735.41	715.31	763.37	672.62
Gbp2	-0.525429	8.33337	14.9936	0.000107876	0.00245749	-1.43936	NM_010260	182.99	156.66	151.39	184.55	264.83	212.89	204.53	193.86
Prdm2	0.591401	6.33888	14.9626	0.000109665	0.0024902	1.50671	NM_001081355,NM_001256380	21.94	15.18	20.49	17.11	14.58	9.03	7.08	13.89
Milr1	-0.733135	4.50103	14.9618	0.000109707	0.0024902	-1.66225	NM_001033435,NM_001271372,NM_001271373,NM_001271374,NM_001271375,NR_073165	20.32	13.03	22.99	20.33	25.39	28.29	30.33	28.55
Tlr12	-0.771414	3.91854	14.9475	0.000110544	0.00250467	-1.70694	NM_205823	7.44	3.92	5.59	4.82	10.92	7.59	6.94	7.92
Stab1	0.860902	7.50697	14.9327	0.000111413	0.00251982	1.81617	NM_138672	75.52	24.75	34.42	42.6	27.45	16.31	18.13	25.31
Cand2	0.593882	5.18312	14.9052	0.000113053	0.00255232	1.5093	NM_025958	15.04	11.65	10.13	11.07	8.64	6.31	5.31	8.66
Larp1b	0.816184	3.27633	14.8824	0.000114428	0.00257874	1.76074	NM_001040399	13.15	11.81	9.9	11.95	7.66	5.19	4.71	6.73
Cox7a2l	-0.565283	8.3944	14.8705	0.000115148	0.00259032	-1.47968	NM_001159529,NM_009187	405.2	417.87	498.29	455	601.81	631.31	580.32	538.83
Antxr2	0.521406	6.78104	14.8632	0.000115596	0.00259575	1.43535	NM_133738	64.35	50.67	51.48	44.18	39.6	28.71	25.16	40.25
Casp1	-0.527038	7.00094	14.8237	0.000118045	0.00264601	-1.44097	NM_009807	128.01	125.54	104.13	101.64	160.71	139.66	146.28	149.86
Chd3os	-1.1616	1.37133	14.81	0.000118904	0.00266053	-2.23706	NR_027827	1.39	0.88	1.92	1.46	3.56	2.27	2.85	2.7
Ankrd13b	0.571229	5.04108	14.8048	0.000119233	0.00266315	1.48579	NM_172945	20.53	14.83	18.36	18.67	13.62	10.97	7.75	11.89
Hspa1a	-1.21286	4.45044	14.7964	0.000119763	0.0026676	-2.31796	NM_010479	4.94	3.41	13.19	7.76	12.71	18.18	14.11	14.98
Fam179b	0.535084	5.74367	14.7949	0.000119856	0.0026676	1.44903	NM_177805	16.67	12.48	15.1	14.41	11.14	8.07	6.16	11.64
Msh6	0.609187	5.95179	14.7847	0.000120509	0.00267738	1.5254	NM_010830	34.41	26.8	21.43	23.44	22.07	12.27	12.57	16.69
Mefv	-1.26271	2.33657	14.7763	0.000121049	0.00268463	-2.39945	NM_001161790,NM_001161791,NM_019453	0.96	1.02	2.39	1.31	2.54	2.82	2.43	4.61
Med24	0.525253	6.43888	14.7581	0.00012222	0.00270326	1.43919	NM_011869	52.42	48.79	41.72	40.21	36.51	27.98	22.26	29.27
Zcchc14	0.598574	5.72478	14.7566	0.000122319	0.00270326	1.51422	NM_080855	18.8	11.51	14.31	14.2	11.55	7.49	5.68	10.74
Slc25a45	-0.662579	3.9809	14.7398	0.000123413	0.00272092	-1.58291	NM_134154	11.98	9.62	11.02	10.39	16.3	13.56	15.08	16.2
Matk	-0.989986	1.89652	14.7377	0.00012355	0.00272092	-1.98617	NM_001285853,NM_001285854,NM_001285855,NM_010768	2.29	2.22	2.23	1.71	4.13	3.22	3.85	3.99
Pdia5	-0.762484	3.71655	14.717	0.000124915	0.00274616	-1.69641	NM_028295	9.15	6.59	9.87	9.24	16.23	13.32	11.87	11.67
Clec4d	-1.04087	4.28406	14.7133	0.000125161	0.00274677	-2.05746	NM_001163161,NM_010819	12.11	11.85	12.39	27.91	26.79	30.28	23.64	39.14
Fbxo2	0.595957	4.58776	14.7043	0.000125757	0.00275504	1.51147	NM_176848	44.14	39.58	35.83	41.25	28.06	23.35	20.86	23.94
Snx7	-0.664121	4.06061	14.6821	0.000127246	0.00278282	-1.5846	NM_001190156,NM_029655	10.3	9.44	8.66	9.24	15.4	12.53	13.05	12.92
Herc6	0.481475	6.23134	14.6749	0.000127735	0.00278865	1.39617	NM_025992	25.52	23.74	28.14	21.65	19.1	15.59	13.37	16.25
Lrrc25	-0.551529	5.57098	14.6656	0.00012837	0.00279767	-1.46564	NM_153074	59.85	37.46	54.15	57.22	75.92	56.81	69.36	71.21
S100a1	-0.681732	5.3276	14.661	0.00012868	0.00279956	-1.60406	NM_011309	104.71	104.48	102.79	117.47	144.7	159.7	179.41	125.55
Atad2	0.568306	7.40525	14.6516	0.000129325	0.00280875	1.48278	NM_027435	66.56	47.33	53.93	45.84	41.01	26.82	22.64	41.26
Tusc3	-0.510923	6.43071	14.6392	0.000130182	0.00282247	-1.42496	NM_030254	109.35	98.63	119.7	112.34	142.4	138.55	144.81	134.22
Tm9sf4	0.500056	6.18568	14.6324	0.000130648	0.00282772	1.41427	NM_133847	38.96	26.48	35.19	32.93	25.9	17.23	16.9	25.76
Anpep	-0.764051	5.42841	14.6287	0.000130903	0.00282836	-1.69825	NM_008486	21.08	9.5	12.5	14.73	32.52	17.91	14.34	24.57
Hnrnpdl	-0.510845	6.88792	14.6205	0.000131477	0.00283588	-1.42488	NM_016690	57.53	51.97	48.81	61.89	69	66.65	62.2	85.72
Ddx24	0.46686	7.31941	14.6145	0.000131896	0.00284005	1.3821	NM_001159502,NM_020494	98.52	93.62	101.08	100.23	79.17	60.02	50.74	69.79
Ypel1	-0.941333	2.52395	14.5862	0.000133893	0.00287813	-1.9203	NM_001291047,NM_001291053,NM_023249	2.39	2.22	2.11	1.61	4.23	3.32	3.79	3.12
Tor1aip2	0.440499	7.49252	14.5826	0.000134147	0.00287867	1.35707	NM_001160180,NM_001160181,NM_001160182,NM_022329,NM_172843	118.13	104.39	105.35	105.12	77.28	65.52	61.25	71.95
Pilra	-0.573397	5.83834	14.5716	0.00013493	0.00289053	-1.48802	NM_153510	28.3	21.89	28.58	32.31	38.52	31.72	41.76	35.29
Tns3	0.542018	7.87273	14.5422	0.000137053	0.00292828	1.45601	NM_001083587	66.36	44.32	52.06	58.15	40.91	28.81	24.77	43.71
Etv1	0.488684	7.0481	14.5408	0.000137158	0.00292828	1.40316	NM_001163154,NM_007960	67.57	47.97	57.54	55.08	43.66	32.1	27.64	44.62
Cxcl3	-1.94822	1.36912	14.5051	0.000139778	0.00297916	-3.85897	NM_203320	1.57	1.22	0.43	3.99	5.93	5.64	2.57	11.81
Snrnp200	0.619408	7.3546	14.4546	0.00014358	0.00305501	1.53624	NM_177214	49.76	37.89	45.2	42.18	34.38	20.84	15.74	34.09
Add2	1.81555	1.97175	14.446	0.000144239	0.00306386	3.51993	NM_001271857,NM_001271858,NM_001271859,NM_001271860,NM_001271861,NM_013458	1.87	3.31	0.46	1.76	0.31	0.31	0.58	0.78
Fuca2	-0.537308	6.16418	14.4371	0.000144922	0.00307319	-1.45126	NM_025799	26.32	19.15	22.87	21.71	31.12	28.62	31.21	25.13
Bcat2	-0.572232	5.08653	14.4047	0.000147433	0.00312116	-1.48682	NM_001243052,NM_001243053,NM_009737	28.03	23.33	25.7	23.12	37.05	28.3	36.05	31.99
Bst1	-0.565684	4.91015	14.3982	0.000147944	0.00312672	-1.48009	NM_009763	18.13	13.65	15.71	17.93	23.31	18.68	22.07	22.76
Nrip1	0.752508	4.41609	14.3834	0.000149107	0.00314306	1.68472	NM_173440	12.48	6.86	8.07	8.46	5.1	4.27	3.27	6.61
Cyba	-0.650062	7.91374	14.3821	0.000149217	0.00314306	-1.56924	NM_001301284,NM_007806	518.41	483.12	473.32	475.09	619.05	678.54	825.88	576.23
Pla2g2d	2.51755	2.01377	14.369	0.000150252	0.00315832	5.72609	NM_011109	1.35	4.43	12.2	0.49	0.69	0.84	0.52	0.88
Eva1b	-0.800634	3.3056	14.3666	0.000150444	0.00315832	-1.74187	NM_172145	9.22	7.87	9.05	9.33	17.89	12.11	13.48	12.32
Esyt2	0.510668	7.84728	14.3611	0.000150884	0.00316228	1.42471	NM_028731	89.88	71.78	69.57	61.09	56.07	42.11	35.91	52.48
Cxcl13	2.82166	2.34738	14.3244	0.000153858	0.00321825	7.06977	NM_018866	0.71	13.86	31.76	5.05	0.96	2.4	0.69	2.62
Nfat5	0.722883	7.81695	14.3218	0.000154067	0.00321825	1.65048	NM_001286260,NM_018823,NM_133957	37.57	21.05	33.83	31.69	17.84	16.2	9.75	24.51
Gpc1	0.475524	8.45044	14.3153	0.000154601	0.00322406	1.39042	NM_016696	201.9	149.66	164.12	185.89	131.89	99.26	91.84	134.84
Rap1b	-0.54941	9.13184	14.3013	0.000155758	0.0032428	-1.46349	NM_024457	421.21	324.21	410.35	361.23	468.25	467.4	548.09	485.51
Acer2	1.08081	1.7732	14.2947	0.000156301	0.00324874	2.11522	NM_001290541,NM_001290543,NM_139306	1.64	1.41	2.9	1.66	0.96	0.77	0.7	1
Pmvk	-0.78212	4.76854	14.2791	0.000157601	0.00327036	-1.71966	NM_026784,NM_027348	37.93	28.28	22.93	27.81	45.09	41.28	54.85	36.25
A430105I19Rik	0.821799	4.61841	14.2719	0.000158208	0.00327754	1.76761	NM_001001982	10.75	8.52	7.7	12.89	4	4.77	4.2	7.39
B230118H07Rik	-0.842206	3.77888	14.2684	0.000158501	0.00327821	-1.79279	NM_026592	6.13	5.89	8.42	6.73	12.41	10.76	12.01	8.29
Tcf7	1.00021	4.11183	14.2511	0.000159967	0.00330309	2.0003	NM_009331	11.63	17.1	24.91	10.62	10.4	5.87	5.51	7.98
Ubap2	0.590126	6.62451	14.2421	0.000160735	0.00331351	1.50538	NM_026872	51.21	34.8	36.69	41.87	33.38	19.27	16.6	31.07
Nfkbiz	-0.902301	4.59722	14.2366	0.000161202	0.00331769	-1.86904	NM_001159394,NM_001159395,NM_030612	5.83	8.29	5.36	8.57	9.89	13.3	8.33	16.54
Samd9l	0.648888	5.64425	14.2295	0.000161812	0.00332482	1.56796	NM_010156	14.15	13.65	23.96	16.65	10.51	10.07	7.69	11.25
Vamp5	-0.964489	2.31437	14.211	0.000163416	0.00335229	-1.95137	NM_001080742,NM_016872	3.18	3.07	3.62	3.29	6.15	5.46	6.53	4.85
Tstd3	-0.757467	3.4714	14.2052	0.000163919	0.00335274	-1.69052	NM_029840	8.33	7.41	8.4	9.85	14.22	11.81	12.69	12.99
Rin3	0.551373	5.62479	14.2046	0.000163971	0.00335274	1.46548	NM_001161365,NM_177620	25.81	19.59	21.83	25.05	19.02	12.63	9.53	16.57
Nup214	0.591304	5.93537	14.1908	0.000165177	0.00337191	1.50661	NM_172268	15.91	10.94	12.58	13.73	10.44	6.64	5.03	10.28
Tmem194	0.528627	5.20669	14.1863	0.000165574	0.00337366	1.44256	NM_001113211,NM_173732	14.79	11.23	11.95	12.13	9.86	7.26	7.36	8.92
Aplp2	0.470623	8.54104	14.1808	0.000166059	0.00337366	1.38571	NM_001102455,NM_001102456,NM_009691	212.84	152.28	183.68	190.78	148.91	115.02	96.06	123.09
Pisd-ps1	-0.538476	5.62335	14.1807	0.000166067	0.00337366	-1.45244	NR_003517	20.1	19.94	25.08	21.73	26.12	28.66	26.25	32.38
Gper1	-1.0993	2.79672	14.1748	0.000166589	0.0033788	-2.1425	NM_029771	2.58	1.32	3.11	3.97	5.91	5.18	5.02	4.86
Mnda	0.464481	5.72364	14.1604	0.000167864	0.00339919	1.37982	NM_001033450,NM_001301745	65.52	43.32	59.48	55.3	43.81	32.19	30.72	39.48
Ctsd	0.481744	9.96956	14.1325	0.000170375	0.00344366	1.39643	NM_009983	1131.58	829.9	902.57	992.25	642.92	590.84	604.98	629.11
Plxna1	0.695825	6.23831	14.1299	0.000170608	0.00344366	1.61981	NM_008881	19.13	12.03	13.58	16.49	11.38	6.73	4.91	11.79
Tuba1a	-0.671414	8.61312	14.1214	0.000171384	0.00345378	-1.59263	NM_011653	355.39	342.95	269.85	280.37	387.29	376.84	542.37	463.24
Adarb1	0.612438	4.80314	14.1182	0.000171675	0.0034541	1.52884	NM_001024837,NM_130895,NR_004429,NR_021486	10.48	6.37	6.77	7.06	5.45	4.19	3.58	4.89
Spred2	0.57649	5.79305	14.1144	0.000172021	0.00345554	1.49122	NM_033523	41.71	27.4	34.47	40.18	24.4	17.73	15.59	30.11
Bptf	0.586848	6.42505	14.0359	0.000179354	0.0035971	1.50196	NM_176850	16.45	10.54	12.8	13.14	10.47	6.75	5.04	10
Me2	-0.470826	5.84252	14.0148	0.00018138	0.00363192	-1.3859	NM_145494	36.36	31.39	26.73	28.23	44.59	34.43	33.55	41.57
Pim1	-0.529307	5.09437	14.0086	0.000181972	0.003638	-1.44324	NM_008842	28.45	20.96	26.72	27.86	40.06	29.99	26.45	39.74
Tcaf1	0.593991	5.18121	13.9976	0.000183046	0.00365365	1.50942	NM_029930	19.33	14.17	22.88	14.86	13.46	9.86	8.43	10.97
Rab9	-0.582856	5.31248	13.9911	0.000183674	0.00366038	-1.49781	NM_019773	36.08	37.41	39.33	33.44	45.6	51.8	50.96	47.25
Disp2	1.33558	1.38949	13.9871	0.000184072	0.0036625	2.52377	NM_170593	1.1	0.49	0.8	0.87	0.22	0.29	0.14	0.52
Tmed3	-0.530667	5.94904	13.9704	0.000185709	0.00368924	-1.4446	NM_025360	70.17	66.5	65.2	56.85	87.04	75.53	91.7	80.22
Wisp2	-0.855022	4.55961	13.9634	0.000186406	0.00369725	-1.80879	NM_016873	12.85	11.32	16.71	20.36	30.55	31.32	18.61	19.28
Rad50	0.550416	5.8667	13.9497	0.000187769	0.00371842	1.46451	NM_009012	25.11	18.07	18.44	19.23	17.4	10.92	8.37	13.87
Arhgap35	0.599531	6.7462	13.9413	0.000188604	0.00372908	1.51522	NM_172739	28.11	18.45	21.78	23.05	18.2	10.75	8.76	17.66
Arhgap15	-0.885824	4.01712	13.9353	0.000189211	0.00373521	-1.84782	NM_001301831,NM_001301832,NM_153820	5.94	5.54	8.7	6.38	8.94	11.16	13.5	9.61
Fbxl2	-0.901521	2.90545	13.9257	0.000190182	0.00374849	-1.86803	NM_178624	2.6	1.88	2.34	3.1	4.57	3.92	4.42	3.64
Dynlt3	-0.478116	6.69922	13.9179	0.000190968	0.0037581	-1.39292	NM_025975	67.05	55.04	66.34	68.08	79.55	80.47	79.44	79.63
Znrf3	0.656258	4.46198	13.9062	0.000192159	0.00377562	1.57599	NM_001080924,NM_001290501	6.31	4.41	6.2	5.93	3.7	3.03	2.28	4.27
Tef	0.571367	5.04889	13.895	0.000193312	0.00378989	1.48593	NM_017376,NM_153484	15.57	10.39	13.64	16.91	9.87	8.09	6.99	9.34
Arsa	0.488601	6.44116	13.8933	0.000193488	0.00378989	1.40308	NM_009713	53.54	36.92	46.03	41.97	37.01	25.85	20.89	31.91
Csrp2	-0.655032	4.53083	13.8866	0.000194181	0.00379756	-1.57465	NM_007792	33.69	35.46	43.1	37.47	57.13	51.37	54.95	47.91
Pear1	0.486248	5.55895	13.8769	0.000195183	0.00381123	1.4008	NM_001032413,NM_001032414,NM_001289600,NM_001289601,NM_028460,NM_152799	22.36	15.06	18.88	19.6	14.72	10.08	11.21	13
M6pr	-0.467439	7.97531	13.8655	0.000196372	0.0038285	-1.38265	NM_010749	161.74	127.4	172.12	142.62	198.89	178.27	179.71	191.1
Serpinb9	-0.474591	5.71743	13.8615	0.000196792	0.00383075	-1.38952	NM_009256	21.65	18.55	22.54	16.56	28.01	23.72	22.66	24.85
Clec4b1	-1.47814	1.19461	13.8511	0.000197882	0.00384601	-2.7859	NM_001190310,NM_027218	1.17	2.42	4.84	3.38	4.69	8.56	8.18	7.22
Sc5d	-0.580325	4.88917	13.8423	0.000198812	0.00385466	-1.49519	NM_172769	19.27	16.04	16.49	14.89	26	18.67	23.53	21.38
Sectm1a	-0.874548	4.19692	13.8411	0.00019894	0.00385466	-1.83343	NM_145373	18.15	10.12	9.28	15.47	25.11	15.6	25.97	19.54
Zc4h2	-1.18134	1.12864	13.8358	0.000199496	0.00385913	-2.26787	NM_001003916,NM_001289696,NM_001289697	1.27	0.5	0.94	1.01	2.14	1.52	2.05	1.72
Atp6v0b	-0.654784	7.06108	13.8331	0.000199785	0.00385913	-1.57438	NM_033617	177.29	198.77	192.03	180.58	230.8	254.91	322.15	238.12
Nck2	0.512158	6.72607	13.8027	0.00020304	0.00391599	1.42618	NM_010879	78.84	76.89	59.53	61.99	47.16	38.54	40.73	49.8
Card9	-0.796784	3.43593	13.7876	0.000204677	0.00394153	-1.73722	NM_001037747	9.9	7	7.15	8.14	12.36	10.84	13.92	12.62
Pcdhga6	-1.2697	0.821962	13.7834	0.000205141	0.00394442	-2.41111	NM_033589	0.51	0.38	0.17	0.24	0.82	0.57	0.7	0.74
Fmnl3	0.484813	6.80247	13.7767	0.000205878	0.00395254	1.3994	NM_011711	47.62	35.29	46.7	49.03	35.85	28.46	21.93	29.43
Camk1	-0.561252	6.88796	13.7716	0.000206429	0.00395709	-1.47555	NM_133926	116.56	110.11	120.72	99.17	141.71	141.62	166.65	136.23
Plcb3	0.471564	6.71901	13.7432	0.000209573	0.00401124	1.38661	NM_001290349,NM_008874	50.01	42.55	42.46	38.7	34.11	24.25	22.03	33.94
Ggct	-0.985748	2.83609	13.738	0.000210163	0.00401339	-1.98034	NM_026637	5.46	5.71	5.05	7.16	16.19	8.15	9.61	8.48
Evi2b	-0.551243	5.24508	13.7365	0.000210324	0.00401339	-1.46535	NM_001077496	16.15	10.03	12.3	15.01	19.03	14.87	15.65	20.98
Cpe	0.516397	7.7966	13.7288	0.000211195	0.00402391	1.43038	NM_013494	207.77	155.76	226.79	209.1	157.34	121.92	112.89	110.55
Flt3	-1.17124	1.00374	13.7233	0.000211815	0.00402961	-2.25205	NM_010229	0.42	0.44	0.63	0.46	1.36	0.83	0.64	1.23
Slc25a38	-0.807829	3.7966	13.6958	0.000214936	0.00408281	-1.75057	NM_144793	10.5	10.47	11.91	8.95	17.07	15.06	19.39	13.7
Rnase6	-1.16387	2.18431	13.6867	0.000215979	0.00409644	-2.24057	NM_030098	4.08	2.67	7.96	3.66	8.68	8.97	9.24	9.64
Lyz2	-0.896007	11.5821	13.6604	0.000219022	0.0041479	-1.86091	NM_017372	4522.45	2618.36	4249.88	3219.3	4816.91	4920.63	9108	4577.68
2900026A02Rik	0.576937	5.76894	13.6487	0.00022039	0.00416404	1.49168	NM_172884	21.57	13.96	17.16	14.39	13.59	8.65	6.59	12.27
Ass1	-1.08819	4.06816	13.6475	0.000220537	0.00416404	-2.12607	NM_007494	9.57	5.01	10.65	18.11	27.78	18.51	20.42	15.81
Fbf1	0.545111	5.77559	13.6328	0.000222262	0.00418979	1.45913	NM_172571	24.4	17.47	14.96	15.76	13.29	10.43	8.33	13.09
Mpdu1	-0.53316	5.92333	13.6303	0.000222567	0.00418979	-1.4471	NM_001301710,NM_001301711,NM_011900,NR_125917	64.09	64.26	61.34	64.37	85.64	85.24	86.17	71.87
Sympk	0.47517	7.27216	13.6025	0.000225883	0.00424585	1.39008	NM_026605	71.08	57.34	66.66	69.3	51.68	36.78	32.27	52.92
Shisa5	0.471557	7.68157	13.5731	0.000229447	0.00430038	1.38661	NM_001284332,NM_025858,NM_026381	199.42	192.23	242.71	207.05	167.34	123.13	117.75	137.4
Zc3h4	0.558218	5.92976	13.573	0.000229468	0.00430038	1.47245	NM_198631	21.78	15.23	17.66	17.05	14.31	8.64	7.45	14.26
Mospd1	-0.725152	3.7425	13.5666	0.000230244	0.00430851	-1.65307	NM_001290514,NM_027409,NR_110964	6.76	5.87	8.52	7.13	10.99	9.36	10.84	10.72
Sgk3	-0.620982	4.60837	13.5292	0.000234875	0.00438865	-1.53792	NM_001037759,NM_133220,NM_177547	6.01	3.96	6.17	5.09	8.12	6.1	7.5	7.47
Dynlt1b	-0.655716	7.19843	13.5167	0.000236447	0.00441145	-1.5754	NM_009342	280.38	280.52	292.28	302.09	350.27	427.39	487.8	339.61
2610318N02Rik	-1.1546	1.05969	13.5121	0.000237027	0.00441572	-2.22623	NM_183287	1.98	1.56	1.66	1.49	3.48	3.18	3.94	2.62
Pcnt	0.67372	5.2691	13.5092	0.000237397	0.00441607	1.59518	NM_001282992,NM_008787	9.43	6.45	6.05	7.55	5.68	4.06	2.37	4.83
Mvk	-0.670191	4.28181	13.4822	0.000240836	0.00447344	-1.59128	NM_001306205,NM_023556	16.95	12.72	13.37	14.45	21.88	18.84	22.75	17.97
Gm21188	-0.743909	4.62899	13.4473	0.000245356	0.00455066	-1.67471	NM_001302966	21.29	14.22	18.66	15.21	20.57	25.83	30.75	24.66
Prkrir	-0.417089	6.3126	13.4398	0.000246345	0.00456228	-1.33523	NM_028410	31.68	26.77	30.28	31.42	41.42	34.06	30.97	38.69
Pak1	-0.478573	5.79176	13.4365	0.000246771	0.00456346	-1.39336	NM_011035	27.39	22.42	18.82	24.5	34.34	26.17	26.84	29.9
Pdlim2	-0.477696	7.30604	13.3998	0.000251647	0.00464679	-1.39252	NM_001253736,NM_145978	151.32	141.51	126.46	132.75	171.84	159.42	169.94	190.84
Col3a1	-0.689607	8.60232	13.3887	0.000253142	0.00466755	-1.61284	NM_009930	96.52	63.05	66.84	94.68	163.08	107.78	64.99	140.23
Smim15	-0.482734	6.62185	13.3854	0.000253589	0.00466893	-1.39739	NM_001048250	76.7	66.53	75.27	66.12	89.47	85.62	93.97	85.86
Slc44a3	1.01648	2.12072	13.3817	0.000254096	0.00467142	2.02298	NM_145394	3.68	2.61	3.76	3.88	2.47	1.3	0.92	1.65
Fdft1	-0.602685	6.44349	13.3729	0.000255282	0.00468639	-1.51854	NM_010191	32.86	32.43	23.53	24.43	40.5	32.57	43.75	37.54
Gm17296	0.882183	3.30934	13.3683	0.00025592	0.00469124	1.84316	NM_001159907	5.13	2.52	3.78	3.83	2.28	1.75	1.15	2.32
Itgb4	0.563007	6.89332	13.3311	0.000261038	0.0047781	1.47735	NM_001005608,NM_133663	47.32	28.38	29.4	36.25	28.96	19.84	15.23	22.8
Rbm7	-0.540329	6.61041	13.3149	0.000263307	0.00481262	-1.4543	NM_144948,NR_037589	68.91	62.81	77.2	71.92	81.53	95.78	96.59	88.56
Iffo2	0.51034	5.36625	13.3049	0.000264708	0.00483121	1.42439	NM_001205173,NM_183148	14.93	12.38	11.53	11.89	9.32	6.97	6.1	10.24
Tm7sf2	-1.04497	2.55686	13.3014	0.000265203	0.00483322	-2.06332	NM_028454	5.32	3.78	4.03	4.01	8.74	8.46	9.2	4.75
H2-M3	-0.578466	5.64936	13.2907	0.00026672	0.00484735	-1.49326	NM_013819	47.05	48.83	43.71	48.89	65.77	64.85	68.25	52.65
Defb6	-3.11241	0.540821	13.2905	0.000266749	0.00484735	-8.64823	NM_054074	0	0	0	12.91	48.23	20.14	13.12	22.89
Cmtm7	-0.531465	6.2594	13.2767	0.000268732	0.00486945	-1.4454	NM_001252479,NM_133978	103.77	101.86	89.33	91.21	128.05	112.73	139.31	119.49
L3mbtl3	0.73756	3.36233	13.2766	0.00026874	0.00486945	1.66735	NM_172787	6.37	4.62	6.47	5.47	3.32	3.13	2.51	3.43
Morc4	0.678681	4.16425	13.2719	0.000269418	0.00487473	1.60068	NM_001193309,NM_029413	10.36	8.16	6.85	6.37	5.03	3.94	3.85	5.23
Cdc6	0.727551	5.05168	13.2628	0.00027072	0.0048881	1.65583	NM_001025779,NM_011799	19.5	13.76	10.34	11.5	8.84	4.95	6.83	9.58
Cflar	0.452551	6.38329	13.2613	0.000270935	0.0048881	1.36846	NM_001289704,NM_001293804,NM_001293805,NM_009805,NM_207653	28.23	21.1	22.76	21.07	17.62	13.43	13.44	18.32
Gpr137b-ps	-0.572957	4.67967	13.2465	0.000273096	0.00492003	-1.48757	NR_003568	10.98	8.43	11.78	12.08	17.51	13.15	11.65	16.1
Rbp1	-0.696855	7.21417	13.2115	0.000278232	0.00500539	-1.62097	NM_011254	75.38	43.17	81.82	71.1	88.21	99.12	115.43	82.12
Il17rd	0.677276	5.43818	13.1845	0.000282279	0.00507093	1.59912	NM_134437	14.41	7.71	10.44	6.18	5.91	5.39	4.53	5.77
Pstpip2	-0.914084	3.05021	13.1648	0.000285252	0.00511704	-1.88437	NM_013831	5.31	2.15	4	4.65	7.83	5.77	6.35	7.1
Chst10	-1.16956	1.0095	13.1568	0.000286475	0.00512657	-2.24943	NM_145142	0.72	0.5	0.77	0.35	1.14	1.23	1.23	1.07
Ahctf1	0.508943	6.61073	13.156	0.000286599	0.00512657	1.42301	NM_026375	24.99	17.52	17.24	17.15	15.67	9.73	9.57	14.24
Ubr4	0.616707	6.60629	13.1438	0.000288472	0.00515275	1.53337	NM_001160319	13.5	9.4	10	10.59	8.5	5.32	3.74	8.56
Prr12	0.600921	5.59301	13.1179	0.000292493	0.00520994	1.51668	NM_175022	16.01	10.28	11.57	12.53	9.51	5.78	5.03	10.11
Fcna	-0.833393	4.96331	13.1162	0.000292753	0.00520994	-1.78187	NM_007995	39.03	18.94	38.46	20.93	45.48	41.79	56.35	38.8
Lmna	0.552583	9.24535	13.1152	0.000292917	0.00520994	1.46671	NM_001002011,NM_001111102,NM_019390	565.21	505.26	353.64	480.84	349.64	249.34	275.72	331.3
Brip1	0.638731	4.56589	13.1011	0.000295124	0.00524178	1.55696	NM_178309	8.46	5.54	5.19	5.54	4.1	3.28	2.68	4.3
Tnni2	-2.07618	0.807104	13.0938	0.000296272	0.00525475	-4.2169	NM_009405	0.65	1.71	0.91	4.54	4.14	10.45	10.94	3.01
Csrp1	-0.535837	8.80115	13.0887	0.000297077	0.00526161	-1.44978	NM_007791	322.89	305.99	332.41	373.6	420.74	435.73	463	406.85
Sdf2	-0.569944	6.26351	13.0811	0.00029829	0.00526888	-1.48447	NM_009143	80.65	81.73	94.9	75.79	117.58	120.57	114	89.09
Fam105a	-0.639328	6.07814	13.0809	0.000298325	0.00526888	-1.5576	NM_001242423,NM_001242424,NM_198301	33.71	19.57	33.14	24.24	37.84	36.18	44.9	32.6
Serpinb8	-0.829626	3.05739	13.0686	0.000300294	0.0052962	-1.77723	NM_001159748,NM_011459	3.41	2.21	3.68	3.95	5.91	5.03	5.1	5.78
Lig1	0.493171	6.45429	13.0435	0.000304342	0.00536008	1.40753	NM_001083188,NM_001199310,NM_010715	64.81	50.42	41.82	47.36	36.98	28.23	28.25	38
Atp6ap2	-0.465496	6.44622	13.0306	0.000306448	0.00538962	-1.38079	NM_027439	58.02	43.56	52.75	41.04	69.94	53.36	59.04	59.78
Tspan33	-1.16683	1.13604	13.0205	0.000308099	0.0054111	-2.24517	NM_001301407,NM_146173	1.09	1.25	1.14	0.64	1.66	2.03	2.1	2.56
Cnn2	-0.466266	8.58357	13.0101	0.000309809	0.00543354	-1.38153	NM_007725	298.81	311.88	290.22	268.13	428.02	316.96	332.28	391.75
Ebp	-0.528275	5.25151	13.0037	0.000310875	0.00544158	-1.4422	NM_007898	31.67	27.88	27.95	28.79	46.27	32.84	38.33	33.62
2610008E11Rik	-0.608573	4.61742	13.0022	0.000311133	0.00544158	-1.52475	NM_001004362	6.76	5.77	9.06	6.15	10.4	8.85	8.46	10.43
Lamtor1	-0.541353	6.82276	12.9895	0.000313238	0.00547079	-1.45534	NM_025605	142.01	135.16	127.22	134.1	166.09	160.44	201.78	169.81
Npcd	0.616387	5.17525	12.9864	0.00031376	0.0054723	1.53303	NM_001013360,NM_001013362	17.08	15.24	10.15	14.68	10.62	7	6.89	9.39
Hells	0.523877	5.30192	12.9652	0.000317327	0.00552685	1.43781	NM_008234	29.81	24	19.97	21.24	17.98	12.77	12.31	17.01
Ankle2	0.421173	5.81875	12.9344	0.000322596	0.00561084	1.33902	NM_001253814,NM_027922	20.89	15.81	19.64	17.37	14.97	11.8	10.02	13.01
St3gal2	0.449048	5.76567	12.9307	0.000323245	0.00561285	1.36514	NM_009179	23.88	17.65	21.85	21.49	17.69	12.86	10.39	15.63
Amica1	0.495341	5.83839	12.9286	0.000323604	0.00561285	1.40965	NM_001005421	51.59	38.32	42.83	38.54	32.34	22.53	28.92	25.01
Ubxn6	-0.537487	6.08597	12.9207	0.000324967	0.00562873	-1.45144	NM_024432	48.53	50.32	54.79	58.1	71.28	67.35	74.52	61.82
Mthfr	0.631947	4.42227	12.9069	0.000327375	0.00565826	1.54966	NM_001161798,NM_010840,NR_027809	7.49	4.63	7.33	7.47	4.37	3.4	3.29	4.67
Ets1	0.523586	7.21216	12.9058	0.000327572	0.00565826	1.43752	NM_001038642,NM_011808	53.97	41.42	60.99	51.72	44.36	28.93	22.73	36.48
Ier3	-0.570363	5.8849	12.8843	0.000331352	0.00571571	-1.4849	NM_133662	74.56	93.41	61.13	76.02	109.16	107.9	83.23	112.98
Grem1	-1.27111	1.86291	12.8767	0.000332701	0.00573112	-2.41347	NM_011824	1.68	2.58	1.67	2.26	8.95	3.56	2.8	3.4
Xrcc1	0.490712	5.38593	12.8536	0.000336831	0.00579433	1.40514	NM_009532	38.74	37.97	33.08	33.47	27.18	20.48	18.3	27.19
Syne1	0.584403	5.49155	12.84	0.000339281	0.00582849	1.49942	NM_001079686,NM_022027,NM_153399	14.03	12.05	11.43	11.73	9.26	7.27	4.94	10.36
Col18a1	0.437521	9.15314	12.812	0.000344398	0.00590833	1.35428	NM_001109991,NM_009929	233.58	164.37	185.24	199.07	143.17	118.01	112.02	147.28
Gngt2	-0.855858	4.18197	12.7996	0.000346692	0.00593129	-1.80983	NM_001038664,NM_001284393,NM_001284397,NM_023121	39.81	52.35	62.73	49.03	63.48	87.3	99.89	74.66
Ctc1	0.472103	5.89319	12.7972	0.000347141	0.00593129	1.38713	NM_001013256,NM_001143790,NM_001281464,NM_001281465	33.1	21.71	21.8	24.3	20.17	13.94	13.93	17.68
Pla2g16	-0.579133	6.28999	12.7971	0.000347152	0.00593129	-1.49395	NM_139269	31.26	26.48	24.17	26.76	42.09	37.76	38.17	26.78
Guk1	-0.567209	5.16613	12.79	0.000348478	0.00593733	-1.48165	NM_001159410,NM_008193	43.81	48.92	51.05	48.4	68.44	62.2	67.98	55.43
Wnk1	0.589821	8.21177	12.7895	0.000348577	0.00593733	1.50506	NM_001185020,NM_001185021,NM_001199083,NM_001199084,NM_198703	64.54	41.47	53.41	53.96	40.22	27.4	19.54	42.58
Xist	-0.85704	6.37001	12.7876	0.000348921	0.00593733	-1.81132	NR_001463,NR_001570	5.02	2.47	6.78	5.09	5.54	7.49	6.9	11.34
Serpina3n	1.2929	3.96062	12.7556	0.000354953	0.0060318	2.4502	NM_009252	17.87	9.57	21.14	19.25	9.85	5.4	1.53	9.11
Map3k5	0.424632	5.85691	12.7331	0.000359245	0.00609601	1.34223	NM_008580	21.47	16.7	18.21	17.36	15.42	10.82	9.93	13.78
Tmem131	0.532061	6.70031	12.7284	0.000360141	0.00609601	1.44599	NM_018872	35.02	21.64	27.11	28.53	22.04	15.09	11.72	21.95
Hck	-0.475998	5.93674	12.7265	0.000360508	0.00609601	-1.39088	NM_001172117,NM_010407	39.39	30.37	43.39	43.21	50.38	43.68	48.52	52.26
Cldn12	-0.4478	5.38854	12.7257	0.00036067	0.00609601	-1.36396	NM_001193659,NM_001193660,NM_001193661,NM_022890	14.12	13.24	15.32	14.55	20.04	16.06	15.12	20.12
Myof	0.576186	7.59373	12.7207	0.00036164	0.00610419	1.4909	NM_001099634,NM_001302140	63.66	41.2	38.26	50.28	40.61	23.62	21.15	33.2
Gsap	-0.603523	4.79846	12.7132	0.00036308	0.00612029	-1.51942	NM_175437	10.75	6.11	10.55	8.71	12.03	11.95	11.33	13.54
Cnih1	-0.589115	7.25835	12.6962	0.000366395	0.0061679	-1.50432	NM_009919	139.54	161.56	132.22	112.2	170.36	185.14	196.98	183.27
Ampd2	0.517194	5.41077	12.6913	0.000367361	0.00617048	1.43117	NM_001289719,NM_001289720,NM_028779	26.04	16.58	20.09	22.42	16.42	10.54	10.76	16.5
Lancl2	-0.582257	4.51673	12.6904	0.00036753	0.00617048	-1.49719	NM_133737	7.08	7.42	7.38	8.41	12.56	9.5	8.06	11.35
Dhcr7	-0.547571	5.02053	12.6732	0.000370939	0.00621942	-1.46162	NM_007856	18.56	12.66	13.09	13.94	20.35	16.45	19.81	19.4
Pskh1	0.451605	5.42991	12.6677	0.00037203	0.0062294	1.36756	NM_173432	26.62	20.03	24.13	23.53	18.88	14.02	12.14	17.57
Ccdc28b	-0.922005	2.28811	12.6413	0.000377311	0.00630943	-1.89475	NM_025455	7.56	7.06	7.09	8.19	12.62	13.33	13.9	10.52
Ntan1	-0.5211	6.02931	12.6284	0.000379922	0.0063441	-1.43505	NM_010946	82.1	79.41	83.92	79.96	104.44	93.75	118.88	99.73
Prdm1	-0.810649	3.27469	12.6261	0.000380394	0.0063441	-1.754	NM_007548	2.31	1.46	2.08	2.21	4.19	2.89	2.05	3.79
Tnfrsf10b	0.431277	5.50464	12.6215	0.000381333	0.00635134	1.34843	NM_020275	27.6	22.93	26.42	23.79	18.42	16.2	14.35	18.49
Ash1l	0.526618	6.01912	12.6002	0.000385705	0.0064125	1.44055	NM_138679	12.97	7.63	9.57	9.94	7.66	5.26	4.52	7.84
Fgl2	-0.468151	7.22608	12.5974	0.000386294	0.0064125	-1.38334	NM_008013	58.74	39.3	49.15	56.61	66.52	58.64	62.28	64.28
Atp6v0d2	-1.35533	1.92878	12.595	0.000386773	0.0064125	-2.55855	NM_175406	1.41	0.72	1.22	1.91	2.32	3.03	1.38	5.57
Nup205	0.510614	6.6934	12.5935	0.000387098	0.0064125	1.42466	NM_027513	34.76	28	28.49	25.06	23.1	15.86	12.67	23.18
Tceal8	-0.701671	4.3876	12.5913	0.000387555	0.0064125	-1.62639	NM_001168578,NM_025703	12.81	7.87	9.36	14.73	17.45	15.67	16.38	15.29
Kptn	-0.729214	3.13224	12.5871	0.00038842	0.00641837	-1.65774	NM_133727	6.78	6.31	6.72	6.13	11.64	8.21	8.87	10.31
C1rl	-0.753688	3.57322	12.5801	0.000389881	0.00643406	-1.6861	NM_181344	5.05	3.3	4.24	5.54	7.56	6.89	6.73	6.05
C1d	-0.605741	5.26515	12.5593	0.000394232	0.00649734	-1.52176	NM_020558	15.86	17.78	16.41	13.15	20.91	21.8	23.34	20.05
Cd48	-0.653311	5.1334	12.5385	0.000398662	0.00655114	-1.57277	NM_007649	38.11	33.73	56.31	39.01	55.64	55.83	65.81	56.07
Snrnp25	-0.777456	4.47888	12.5381	0.000398737	0.00655114	-1.71411	NM_030093	35.66	42.24	37.14	33.75	47.05	61.91	67.9	49.05
Msrb1	-0.542476	5.78265	12.535	0.000399393	0.00655114	-1.45647	NM_013759	100.52	95.81	94.01	86.29	123.09	115.07	141.47	108.51
Nampt	-0.45748	8.3711	12.5342	0.00039958	0.00655114	-1.37314	NM_021524	93.74	84.88	101.32	89.44	113.4	116.45	108.07	116.84
Sptssa	-0.583394	7.00213	12.5275	0.000401007	0.00656597	-1.49837	NM_134054	136.48	139.25	130.07	101.28	159.28	168.78	190.88	157.92
Zfp827	0.55542	4.68876	12.5201	0.000402599	0.00658347	1.4696	NM_001294279,NM_178267	6.58	4.81	6.51	5.96	4.76	3.23	2.8	4
S100a16	-1.01992	3.9649	12.5002	0.000406911	0.00664533	-2.0278	NM_026416	17.38	11.02	11.42	29.32	41.84	25.08	33.63	25.2
Dnah8	1.93155	1.31144	12.4785	0.000411652	0.0067068	3.81465	NM_013811	0.15	0.37	0.84	0.12	0.14	0.05	0.04	0.14
Psma1	-0.49332	7.18482	12.4781	0.000411741	0.0067068	-1.40768	NM_011965	170.45	179.06	161.14	147.36	216.12	193.38	215.78	207.82
Ermp1	0.420975	6.40584	12.4747	0.0004125	0.00671047	1.33883	NM_001081213	30.66	24.09	28.16	24.88	18.74	16.84	15.67	21.34
Il12b	-1.19913	1.00987	12.4696	0.000413619	0.00671998	-2.29602	NM_001303244	0.39	0.92	0.95	0.59	1.39	1.41	1.33	1.91
Ifng	-1.3421	1.08754	12.4411	0.000419979	0.00681449	-2.5352	NM_008337	2.1	0.66	1.19	2.73	4.46	2.42	4.53	3.61
Cldn15	1.11746	0.95694	12.4379	0.000420699	0.00681738	2.16964	NM_021719	1.74	2.01	2.86	2.14	1.25	0.85	0.73	0.85
Aim2	-0.71118	3.83786	12.4319	0.000422064	0.00682508	-1.63714	NM_001013779	6.43	5.13	7.69	7.37	8.88	8.78	9.58	11.82
Jam2	0.92406	3.41714	12.4303	0.000422422	0.00682508	1.89745	NM_023844	5.64	2.22	4.27	5.41	2.71	2.08	1.6	1.89
Il13ra1	-0.483421	7.07048	12.4286	0.000422802	0.00682508	-1.39805	NM_133990	52.15	41.08	44.84	45.87	72.62	57.05	53.66	47.87
2009-09-01	0.459241	8.61977	12.4239	0.000423878	0.00682549	1.37482	NM_001113486,NM_001113487,NM_001113488,NM_017380	244.33	186.14	188.08	201.75	165.05	122.16	104.55	161.08
Rdh11	-0.490455	4.92081	12.4235	0.000423961	0.00682549	-1.40489	NM_021557	29.14	24.22	26.88	25.35	37.99	30.37	31.64	33.55
Isg20	0.585707	4.87817	12.4213	0.000424456	0.00682549	1.50077	NM_001113527,NM_001291220,NM_001291221,NM_020583	50.97	57.6	60.5	69.16	43.28	33.74	33.39	32.37
Nol4l	0.634782	5.03916	12.4088	0.000427308	0.00685602	1.5527	NM_001001986,NM_001134300	12.69	9.14	9.73	10.62	6.88	5.54	3.71	8.77
Inafm2	0.585817	4.41558	12.4082	0.000427445	0.00685602	1.50089	NM_001301269	14.26	11.17	12.37	13.79	8.07	6.72	6.27	10.12
Cass4	-0.87895	2.36399	12.3967	0.000430098	0.00688979	-1.83904	NM_001080820,NM_001276422,NM_001276423	1.8	1.03	1.46	1.66	2.86	1.81	2.45	2.68
Fibin	-0.88062	2.82176	12.392	0.00043117	0.00689817	-1.84117	NM_026271	4.04	3.4	2.83	4.86	6.93	6.47	4.47	7.5
Trim56	0.896896	3.36743	12.3679	0.000436781	0.00697907	1.86206	NM_201373	6.9	3.47	5.88	6.29	3.25	2.21	1.66	3.91
Psmd10	-0.634005	4.9084	12.3607	0.000438462	0.00698579	-1.55187	NM_001164177,NM_016883	26.06	29.98	27.37	24.43	33.45	36.95	41.97	37.14
C77080	0.529257	6.30745	12.3594	0.000438783	0.00698579	1.44319	NM_001033189,NM_001285865,NM_001285866,NM_001285867	33.7	24.94	23.42	29.21	21.73	15.41	11.56	21.79
Arhgap9	-0.621753	4.72252	12.3567	0.000439413	0.00698579	-1.53874	NM_001285785,NM_146011	18.48	15.33	22.09	17.02	27.36	21.68	28.65	23.43
Xaf1	0.510541	5.79668	12.3566	0.000439424	0.00698579	1.42458	NM_001037713,NM_001291153	36.32	38.91	38.46	46.51	26.31	28.07	22.52	24.14
Rap1a	-0.508333	7.02713	12.3527	0.00044034	0.00698937	-1.42241	NM_145541	81.12	66.18	69.35	58.44	85.18	77.93	96.61	88.85
Crocc	0.802923	3.2717	12.351	0.000440761	0.00698937	1.74463	NM_001145958,NM_172122	4.01	2.21	2.63	2.61	1.8	1.22	1.09	1.89
Sptan1	0.573946	8.40415	12.3243	0.000447097	0.00708091	1.48859	NM_001076554,NM_001177667,NM_001177668,NM_001309460	90.26	65.24	78.51	67.09	65.08	36.75	28.96	55.47
2700060E02Rik	-0.508819	7.80219	12.3055	0.000451624	0.00714361	-1.42289	NM_026528	193.65	204.85	217.93	191.48	245.54	286.53	242.72	255.76
Hap1	0.822857	4.65646	12.2872	0.000456084	0.0072051	1.76891	NM_010404,NM_177981	12.43	11.02	14.16	16.99	10.87	7.69	3.7	5.89
Deaf1	0.487194	4.91841	12.2832	0.000457059	0.00721144	1.40172	NM_001282072,NM_001282073,NM_001282076,NM_016874	28.69	24.31	25.78	25.12	20.53	15.03	14.5	17.21
Arl6ip5	-0.475165	7.61465	12.2784	0.000458231	0.00722086	-1.39008	NM_022992	189.18	205.19	229.1	203.75	278.81	257.89	248.27	251.22
Cep126	0.778286	2.7172	12.2501	0.000465229	0.00732197	1.71509	NM_001045524	3.68	2.98	3.92	3.11	2.27	1.59	1.5	1.88
Psma7	-0.591898	8.54031	12.2431	0.000466992	0.00732509	-1.50723	NM_001289476,NM_011969	533.65	640.86	558.04	507.69	670.44	766.6	842.45	740.5
Gnao1	0.551431	5.17592	12.2428	0.000467052	0.00732509	1.46554	NM_001113384,NM_010308	14.25	9.61	12.4	13.24	8.62	7.34	5.52	10.26
Acvrl1	-0.646189	4.61802	12.2423	0.000467175	0.00732509	-1.56503	NM_001277255,NM_001277257,NM_001277258,NM_001277259,NM_009612	9.15	5.02	9.19	9.04	13.02	10.58	11.04	10.52
4930523C07Rik	0.55859	5.30664	12.2382	0.000468208	0.00733214	1.47283	NM_001162896,NR_028111	16.91	14.95	20.03	18.85	10.43	12.01	10.87	9.56
Prx	0.820577	2.56421	12.2254	0.000471437	0.00737353	1.76611	NM_019412,NM_198048	2.5	2.35	2.12	2.38	1.19	1.09	0.97	1.59
Gzmc	0.919582	4.32097	12.2177	0.000473376	0.00739466	1.89157	NM_010371	54.18	49.47	74.79	26.83	28.8	28.39	21.12	18.8
Vhl	-0.519866	4.88039	12.2082	0.000475793	0.0074232	-1.43382	NM_009507	14.35	13.02	15.02	12.53	17.39	18.25	15.97	19.15
Dcbld2	0.575257	5.62561	12.1966	0.000478769	0.0074474	1.48994	NM_028523	18.87	13.32	12.27	9.86	8.79	6.96	6.94	10.22
Oaz1	-0.590943	9.22922	12.1959	0.000478957	0.0074474	-1.50623	NM_001301034,NM_008753	782.95	824.63	786.87	754.35	981.92	1056.26	1251.76	921.46
Rnf13	-0.508671	6.97452	12.1952	0.000479121	0.0074474	-1.42274	NM_001113413,NM_001304454,NM_001304456,NM_011883,NR_130743	66.67	51.8	64.41	49.38	71.4	73.21	80.23	66.35
Loxl3	0.512671	6.51618	12.1784	0.000483461	0.00749881	1.42669	NM_013586	47.18	44.91	35.96	32.39	26.55	23.45	21.23	30.94
Ndfip2	-0.468286	6.90128	12.1778	0.000483621	0.00749881	-1.38346	NM_001190989,NM_029561	67.9	61.55	68.48	62.66	77.39	80.22	83.93	80.82
Actg2	-1.42093	0.384198	12.172	0.000485135	0.00751302	-2.67759	NM_009610	1.22	0.59	0.32	1.3	3.26	1.44	2.1	1.5
Tmem14c	-0.523686	6.40427	12.1589	0.000488535	0.00755637	-1.43762	NM_025387	133.5	136.1	143.63	118.91	169.95	160.34	192.4	160.12
Gtpbp1	0.422525	5.92455	12.1555	0.000489439	0.00755772	1.34027	NM_013818	36.12	28.01	28.33	32.95	25.45	18.07	18.02	23.32
Ly6g6e	-1.65053	0.387874	12.154	0.000489825	0.00755772	-3.1395	NM_027366	0.81	0.42	0.23	2.17	3.58	2.46	2.37	1.87
Foxl1	1.11138	1.2389	12.1426	0.000492825	0.00759144	2.16053	NM_008024	1.78	1.44	1.38	1.85	0.52	0.81	0.78	0.51
Arhgap26	0.684012	5.19181	12.1411	0.000493217	0.00759144	1.6066	NM_175164	9.62	6.38	10.21	7.62	5.82	3.88	2.78	6.87
Mien1	-0.600436	5.37874	12.1375	0.000494173	0.00759685	-1.51617	NM_025559	86.63	91.72	95.42	76.31	113.92	113.16	139.79	105.07
Hspd1	0.445899	8.42367	12.1324	0.00049553	0.00760842	1.36216	NM_010477	301.36	267.04	265.71	236	218.66	157.25	140.53	199.96
Man2a1	0.543599	7.08517	12.1073	0.00050226	0.00770234	1.4576	NM_008549	54.56	32.28	32.61	39.65	30.71	18.55	20.05	29.68
Atg5	-0.523081	5.63001	12.0992	0.00050443	0.0077262	-1.43702	NM_053069	29.12	26.11	27.82	25.53	36.55	33.2	39.2	30.08
Ndufs8	-0.587178	5.98825	12.0887	0.000507284	0.00775136	-1.50231	NM_001271443,NM_001271444,NM_144870	121.66	131.64	106.49	124.01	141.13	157.82	188.27	152.01
Gon4l	0.573598	5.1826	12.0864	0.000507913	0.00775136	1.48823	NM_001242372,NM_027389	10.5	6.62	8.48	8.43	6.38	4.07	3.59	6.86
Slc25a5	-0.435249	8.22037	12.0864	0.000507922	0.00775136	-1.35214	NM_007451	357.14	294.19	327.29	359.95	446.84	383.89	397.03	395.61
Ace	0.552306	6.61719	12.0837	0.000508637	0.00775286	1.46643	NM_001281819,NM_009598,NM_207624	41.85	31.17	29.49	41.6	29.63	22.5	19.43	18.67
Abcc4	0.678753	5.20893	12.0798	0.000509715	0.00775326	1.60076	NM_001033336,NM_001163675,NM_001163676	12.67	7.69	13.59	14.12	10.37	5.6	4.9	6.58
Usp54	0.541488	5.03818	12.0791	0.000509896	0.00775326	1.45547	NM_030180	9.87	7.03	8.72	10.04	6.34	5.6	3.84	6.44
Mgat3	0.600765	4.83369	12.066	0.000513505	0.0077987	1.51652	NM_010795	13.85	8.16	11.15	11.41	7.7	5.38	4.75	8.88
Fam69a	-0.526953	4.94	12.056	0.000516247	0.00783089	-1.44088	NM_026062	15.61	14.33	14.78	12.46	22.11	17.05	18.18	16.92
Cxcl10	0.479603	5.37223	12.0483	0.00051839	0.00785391	1.39436	NM_021274	86.49	61.04	88.04	75.17	58.73	39.43	48.19	54.19
Pdcd11	0.525108	5.29791	12.0143	0.000527943	0.00798903	1.43904	NM_011053	13.55	9.6	11.69	11.02	9.34	5.79	5	9.05
Twist1	0.442541	5.83836	11.9914	0.000534477	0.00807819	1.359	NM_011658	65.18	71.68	63.93	63.16	50.93	39.25	36.96	50.25
Dtx3	-0.516351	5.20918	11.9817	0.000537267	0.00810212	-1.43033	NM_030714	23.47	23.11	27.39	26.2	33.94	35.32	24.58	35.93
Tjp1	0.615736	7.77787	11.9814	0.00053735	0.00810212	1.53234	NM_001163574,NM_009386	68.97	38.45	69.84	52.78	44.29	27.78	21.67	43.29
Pde4a	0.620085	4.74271	11.9696	0.000540766	0.00814386	1.53697	NM_019798,NM_183408	11.76	8.29	11.36	10.73	8.23	5.83	3.83	7.62
Pydc3	1.2224	1.4508	11.9657	0.000541887	0.0081496	2.33334	NM_001162938	1.03	1.93	2.66	1.91	0.51	0.87	0.65	0.88
Sufu	0.542656	5.18092	11.9638	0.000542443	0.0081496	1.45665	NM_001025391,NM_015752	16.67	11.69	15.85	13.25	9.99	7.66	6.32	11.94
Pbx1	0.436715	6.78555	11.9488	0.000546835	0.00819774	1.35352	NM_001291508,NM_001291509,NM_008783,NM_183355	33.76	22.58	29.11	28.94	22.27	18.59	15.16	22.63
Eif4e3	-0.652449	4.38603	11.9484	0.000546951	0.00819774	-1.57183	NM_025829	9.86	7.39	9.91	13.28	15.89	12.86	14.38	13.84
Lin9	0.492551	4.97126	11.9428	0.000548587	0.00821248	1.40693	NM_001103182,NR_120498	20.68	17.33	15.45	17.72	13.04	10.41	9.78	12.6
Uqcrh	-0.772307	7.99785	11.9231	0.000554431	0.00829009	-1.708	NM_025641	649.39	886.78	876.24	730.71	858.65	1387.54	1451.58	1031.24
Ncr1	-1.23573	0.804169	11.8959	0.000562577	0.00839683	-2.355	NM_010746	0.96	0.89	2.07	0.57	2.48	2.33	2.19	2.54
Hmgn5	0.585679	4.48164	11.8948	0.000562905	0.00839683	1.50075	NM_016710	23.58	23.73	18.23	24.23	15.42	13.04	11.96	13.82
Rangrf	-1.17369	0.545665	11.8693	0.000570672	0.00850261	-2.25587	NM_001285441,NM_001285442,NM_001285443,NM_021329	2.29	1.5	2.36	1.61	3.28	3.55	4.76	3.8
Hilpda	-0.571526	4.97593	11.8654	0.000571873	0.00851041	-1.4861	NM_001190461,NM_023516	41.79	44.47	48.98	49.95	56.74	70.54	52.89	67.31
Tns4	0.601901	7.90896	11.8598	0.000573596	0.00851745	1.51771	NM_172564	122.33	85.44	69.74	90.48	78.76	54.4	37.19	50.6
Gyg	-0.399911	5.98535	11.8579	0.000574175	0.00851745	-1.31943	NM_013755	60.63	44.02	53.6	49.58	66.45	58.05	53.38	68.81
Hint3	-0.996858	2.83768	11.8572	0.000574378	0.00851745	-1.99565	NM_025798	9.76	17.02	16.77	10.75	22.24	24.47	27.88	22.81
Atf7	0.525397	5.79945	11.85	0.00057662	0.00853309	1.43933	NM_001310066,NM_001310067,NM_001310070,NM_146065	15.93	10.33	13.63	14.66	10.47	7.68	5.52	10.9
Usp40	0.476895	5.11655	11.8474	0.00057741	0.00853309	1.39174	NM_001033291,NM_001198573	13.47	10.02	11.42	10.58	8.65	6.21	6.03	8.77
Bcl9	0.543754	5.46658	11.8472	0.000577468	0.00853309	1.45776	NM_029933	16.36	9.83	12.39	12.92	10.07	6.68	5.4	10.04
Gigyf2	0.482152	6.00656	11.8282	0.000583409	0.00861076	1.39683	NM_001110212,NM_146112	24.22	16.02	17.68	20.38	16.28	10.89	9.05	14.84
Lrpprc	0.490289	6.09885	11.8209	0.000585698	0.00863441	1.40473	NM_028233	29.59	26.06	25.57	22.92	23.22	14.77	11.95	18.09
Mylk	0.749127	3.97184	11.8115	0.000588651	0.00866778	1.68078	NM_139300	5.28	2.3	4.28	3.18	2.46	1.73	1.82	1.95
Magi3	0.638517	4.77253	11.7872	0.00059638	0.00877131	1.55673	NM_001159354,NM_133853	8.02	5.5	8.11	8.4	4.46	3.86	3.01	6.19
Smg7	0.446418	6.59624	11.771	0.00060161	0.0088379	1.36265	NM_001005507,NM_001160256,NM_001160257	33.88	25.15	27.3	28.84	22.94	15.74	14.56	23.81
Wee1	0.541011	5.19263	11.7647	0.000603639	0.00885119	1.45499	NM_009516	23.76	18.91	15.47	19.33	13.42	9.63	10.03	15.35
Msh2	0.526975	5.83776	11.7638	0.000603922	0.00885119	1.4409	NM_008628	42.82	33.08	33.56	26.99	30.69	18.49	15.66	21.75
3110039I08Rik	-0.718373	6.90954	11.7369	0.000612734	0.00895983	-1.64533	NR_015483,NR_040725,NR_131928,NR_131929,NR_131930,NR_131931	39.88	39.15	51.41	55.62	48.59	83.51	49.89	94.05
Ltb4r1	-1.14029	2.43568	11.7368	0.000612759	0.00895983	-2.20426	NM_008519	4.18	4.62	1.54	5.58	10.22	6.44	7.51	7.97
Oas1b	0.857747	2.96176	11.7316	0.000614474	0.00897446	1.81221	NM_001083925,NR_003507	6.61	7.59	10.45	10.16	4.53	4.93	3.56	4.31
Ctsk	-1.02424	4.83748	11.7111	0.000621278	0.00906331	-2.03388	NM_007802	26.65	18.12	12.76	21.22	37.22	25.13	16.94	69.54
Fat1	0.781161	5.29312	11.7005	0.000624842	0.00910473	1.71851	NM_001081286	7.33	3.9	3.85	4.89	4.57	1.98	1.6	2.53
Emd	-0.483189	6.08257	11.6966	0.000626142	0.00911312	-1.39783	NM_007927	55.48	58.49	56.49	60.92	73.43	69.89	76.69	70.13
Rnf31	0.442598	5.7298	11.6773	0.000632663	0.00919738	1.35905	NM_194346	28.29	25.7	26.25	30.14	22.95	17.77	13.53	19.9
Cyp20a1	-0.53666	4.54311	11.6535	0.00064082	0.00929781	-1.45061	NM_030013	24.79	17.74	20.52	21.39	33.12	24.4	26.27	26.26
Krt16	-3.81206	4.55072	11.6528	0.00064105	0.00929781	-14.0457	NM_008470	0.39	0.42	0.21	11.96	129.94	32.31	1.1	16.63
Ccbe1	0.40266	5.773	11.6488	0.000642454	0.00930745	1.32194	NM_178793	18.2	13.66	15.92	17	13.06	10.79	8.96	11.47
Fundc2	-0.515117	5.79446	11.6346	0.00064736	0.00936773	-1.42911	NM_026126	22.44	22.25	21.98	18.92	24.01	29.68	27.95	27.49
Lxn	-0.485563	5.50493	11.6296	0.000649111	0.00937632	-1.40013	NM_016753	64.05	50.43	57.74	72.92	86.44	74.55	74.96	71.46
Nrbp1	-0.430177	6.80671	11.6286	0.000649445	0.00937632	-1.3474	NM_147201	73.3	59.29	72.05	78.3	97.28	79.06	83.54	82.54
Syde2	0.642408	3.87399	11.6193	0.000652693	0.00941239	1.56093	NM_001166064	5.55	4.8	4.53	4.42	3.53	2.61	1.97	3.2
Tead1	0.644892	7.20156	11.6142	0.000654506	0.00942774	1.56362	NM_001166584,NM_001166585,NM_009346	36.78	19.65	26.08	28.54	17.79	13.02	9.75	23.9
Mmp25	-0.884713	2.77828	11.5956	0.00066107	0.00951139	-1.8464	NM_001033339	2.52	1.27	2.24	2.68	4.88	3.02	2.67	4.04
Qser1	0.495733	5.91441	11.5909	0.000662751	0.00952467	1.41004	NM_001123327	13.99	9.49	11.49	11.52	9.09	6.47	4.99	9.55
Gramd4	0.40216	6.15623	11.5814	0.000666157	0.00955454	1.32148	NM_001205353,NM_172611	35.13	25.76	29.75	27.7	23.18	17.53	17.83	22.17
Akap12	0.773271	4.29016	11.5808	0.000666349	0.00955454	1.70914	NM_031185	6.73	3.37	7.43	6.13	4.55	2.99	2.04	2.97
Pigyl	-0.686035	4.15932	11.5718	0.000669601	0.00959024	-1.60886	NM_001082532	39.45	37.49	41.98	41.82	51.2	58.07	67.59	51.82
Nts	1.16376	1.61871	11.5614	0.000673351	0.00962962	2.2404	NM_024435	7.63	8.06	4.11	4.21	3.71	2.61	1.65	1.86
Tmem41b	-0.466014	5.59095	11.5595	0.000674025	0.00962962	-1.38129	NM_153525	19.74	17.46	15.62	15.21	21.74	19.95	21.02	21.63
Usp25	0.419242	6.47669	11.5578	0.000674647	0.00962962	1.33722	NM_013918	40.78	28.35	35.86	34.92	27.91	21.97	17.92	26.99
Batf2	-0.664714	3.76344	11.5401	0.000681095	0.00971063	-1.58525	NM_028967	13.42	11.67	10.74	15.57	22.88	15.42	16.16	19.63
Mcm3	0.567662	6.88814	11.5321	0.000684053	0.00974174	1.48212	NM_008563	104.28	75.19	59.46	65.67	57.11	33.28	39.09	57.7
Rab7b	-0.685229	3.80614	11.5052	0.000694007	0.00987055	-1.60796	NM_145509	8.06	4.76	6.19	7.63	9.18	8.4	9.1	11.62
Bahcc1	1.05171	1.68027	11.5035	0.000694667	0.00987055	2.07299	NM_198423	0.79	0.33	0.51	0.69	0.38	0.21	0.19	0.23
Lasp1	0.496152	8.41563	11.4954	0.000697671	0.00990205	1.41045	NM_010688	229.72	165.54	148.73	170.97	148.99	97.05	85.29	131.07
Spcs3	-0.445874	7.03555	11.4866	0.000700986	0.00993327	-1.36214	NM_029701	61.42	45.68	46.49	43	66.91	56.16	58.86	57.77
B4gat1	-0.505943	5.08871	11.4854	0.000701451	0.00993327	-1.42005	NM_175383	24.73	19.29	21.95	22.38	32.64	26.39	28.7	24.53
Marcks	-0.476029	7.22515	11.4669	0.000708473	0.010008	-1.39091	NM_008538	56.97	33.8	49.26	42.42	59.84	47.46	57.98	60.82
Mogs	0.409422	6.60549	11.4663	0.000708678	0.010008	1.32815	NM_020619	72	58.27	65.79	53.36	46.56	36.97	37.77	48.32
Tpgs2	-0.656735	3.5653	11.4652	0.000709116	0.010008	-1.57651	NM_001004361,NM_001142697,NM_001142698	3.53	3.34	3.3	3.62	5.82	3.93	4.71	5.14
Ube2b	-0.561812	7.42706	11.4534	0.000713615	0.0100602	-1.47612	NM_009458	101.44	113.72	110.87	87.62	125.42	146.17	148.07	125.08
Rfc1	0.443806	5.9442	11.4484	0.000715557	0.0100763	1.36019	NM_011258	26.89	19.93	22.44	21.38	18.45	12.51	11.24	18.57
Mknk2	0.41886	6.8584	11.4357	0.00072045	0.0101338	1.33687	NM_021462	67.75	51.16	64.01	53.28	49.97	35.35	31.37	43.8
Kcnq1ot1	-0.895666	3.15145	11.4261	0.000724195	0.0101751	-1.86047	NR_001461	0.11	0.12	0.11	0.08	0.13	0.22	0.17	0.18
Tgfa	0.551365	5.75595	11.4209	0.000726216	0.0101921	1.46547	NM_031199	27.3	23.89	17.99	22.39	17.23	11.26	9.95	19.06
Azin2	-0.524266	5.41614	11.4048	0.000732533	0.0102679	-1.4382	NM_001301841,NM_172875	34.7	28.38	22.55	21.68	42.05	31.12	31.76	34.46
Rgag4	-1.04038	2.04247	11.4024	0.000733477	0.0102679	-2.05677	NM_001278534	0.62	0.58	1.09	1.38	1.75	1.47	1.47	2.16
Mlxip	0.489023	5.58784	11.401	0.000734061	0.0102679	1.40349	NM_133917,NM_177582	13	9.55	12.3	10.96	8.14	6.77	5.18	9.69
Synj2	0.43995	5.35639	11.3893	0.000738693	0.0103212	1.35656	NM_001113351,NM_001113352,NM_001113353,NM_001290698,NM_011523	13.41	11.99	11.13	12.46	9.74	7.55	6.54	9.6
Spen	0.653981	5.39228	11.3552	0.000752388	0.0105009	1.5735	NM_019763	7.42	4.32	5.83	7.02	4.74	2.93	1.99	4.69
Spg20	0.473473	5.99151	11.3473	0.000755591	0.0105339	1.38845	NM_001144987,NM_001144988,NM_144895	34.6	25.94	30.76	29.08	23.88	16.26	13.71	25.6
Ostc	-0.506543	6.87604	11.3315	0.000762033	0.0106119	-1.42064	NM_025509	181.76	159.27	169.77	139.61	200.29	196.3	232.78	191.45
Tirap	0.454592	5.63928	11.3261	0.000764245	0.010631	1.3704	NM_001177845,NM_001177846,NM_001177847,NM_054096	21.23	14.02	18.37	19.87	14.88	10.28	9.58	13.99
Rpl10a	-0.597915	9.87602	11.3173	0.000767889	0.0106668	-1.51353	NM_011287	1519.9	1768.1	1948.6	1594.6	1976.86	2566.32	2524.97	2116.26
Cd37	1.23269	3.43439	11.3139	0.000769279	0.0106668	2.35004	NM_001290802,NM_001290804,NM_007645	9.97	19.25	40.79	13.72	9.07	5.93	6.28	11.6
Rpa1	0.405446	7.77064	11.3128	0.000769756	0.0106668	1.3245	NM_001164223,NM_026653	141.46	120.11	125.53	117.33	90.86	77.4	81.36	93.28
Ctsc	-0.478037	10.0649	11.3117	0.000770213	0.0106668	-1.39285	NM_009982	726.85	446.95	553	563.36	820.61	609.15	735.75	678.82
Vegfa	-0.466924	6.37251	11.296	0.000776733	0.0107383	-1.38216	NM_001025250,NM_001025257,NM_001110266,NM_001110267,NM_001110268,NM_001287056,NM_001287057,NM_001287058,NM_009505	33.69	27.76	35.8	31.8	43.09	42.72	27.56	48.98
Nr1d1	0.815687	4.39703	11.2952	0.000777089	0.0107383	1.76014	NM_145434	15.01	9.38	12.42	23.54	10.12	7.03	5.17	9
Mical1	-0.836578	3.84636	11.2921	0.000778373	0.0107405	-1.78581	NM_001164433,NM_138315	2.62	4.09	6.14	5.11	8.64	7.14	5.92	7.5
Dync1h1	0.535627	8.17499	11.2907	0.000778956	0.0107405	1.44957	NM_030238	43.74	31.56	31.53	32.41	28.49	18.38	13.79	27.52
Actr3	-0.440789	9.55449	11.2699	0.000787734	0.0108319	-1.35735	NM_001205385,NM_001205386,NM_023735	433.74	356.02	368.75	333.16	484.82	405.92	471.59	460.48
Hcfc1	0.546147	6.78949	11.2683	0.000788422	0.0108319	1.46018	NM_008224	30.61	18.31	22.27	24.79	20.4	11.98	9.66	18.12
Ppp2r5d	0.408798	6.64466	11.2657	0.000789524	0.0108319	1.32758	NM_009358	67.43	56.81	54.57	62.28	51.48	35.96	32.99	45.04
Cbr3	-0.932894	1.99303	11.2604	0.000791782	0.0108319	-1.9091	NM_173047	4.69	3.64	2.56	5.1	8.63	5.96	6.58	6.37
0610010K14Rik	-0.485547	5.07514	11.2602	0.000791864	0.0108319	-1.40012	NM_001177601,NM_001177603,NM_001177606,NM_001177607,NM_026757,NM_145758	75.72	65.58	68.73	67.75	95.99	79.22	87.81	81.84
Sat1	-0.522415	7.56796	11.2597	0.000792101	0.0108319	-1.43636	NM_001291865,NM_009121	216.21	213.22	273.62	222.29	281.16	326.2	304.33	271.33
Hlf	1.66356	1.49652	11.2578	0.00079288	0.0108319	3.16798	NM_172563	0.59	0.29	1.61	1.88	0.22	0.49	0.23	0.27
Top1	0.430793	7.47826	11.2567	0.00079335	0.0108319	1.34797	NM_009408	96.65	78.75	76.14	72.25	64.72	48.88	42.07	62.92
Ms4a6c	-0.526855	7.87011	11.2553	0.000793971	0.0108319	-1.44079	NM_001166376,NM_028595	231.05	153.05	229.97	208.24	250.46	261.2	332.44	271.96
Ltbp3	0.449156	8.30766	11.2547	0.000794199	0.0108319	1.36524	NM_008520	135.15	80.92	105.07	104.64	83.29	64.59	54.41	79.14
Rab27a	-0.62171	3.81063	11.2481	0.000797058	0.0108582	-1.5387	NM_001301230,NM_001301232,NM_023635	6.23	5.05	5.77	5.15	9.69	5.91	7.02	8.31
Scml4	1.92085	0.961846	11.2462	0.000797851	0.0108582	3.78647	NM_172938	0.25	0.95	2.09	0.35	0.17	0.1	0.28	0.32
Nr2f2	0.575509	4.17989	11.2355	0.000802483	0.0109094	1.4902	NM_009697,NM_183261	9.1	6.81	7.69	7.46	5.89	3.68	3.69	5.75
Fn1	0.599125	10.7527	11.2252	0.000806927	0.0109546	1.5148	NM_001276408,NM_001276409,NM_001276410,NM_001276411,NM_001276412,NM_001276413,NM_010233	512.14	280.98	273.88	479.88	289.96	209.43	193.75	226.67
Rtn1	-0.870964	2.69286	11.2238	0.000807547	0.0109546	-1.82888	NM_001007596,NM_001286448,NM_153457,NR_104446	3.57	1.6	2.01	1.83	5.75	3.31	2.67	3.06
Nol9	0.449759	5.36688	11.2167	0.000810632	0.0109846	1.36581	NM_001159599,NM_028727,NR_131076	21.03	17.16	20.05	19.51	15.88	10.43	10.12	15.64
Sprr1a	-4.46909	3.79751	11.1931	0.000821026	0.0111135	-22.1477	NM_009264	0	0	0.24	11.36	194.06	40.67	4.38	14.87
Rgs11	-1.04226	2.33019	11.1901	0.000822369	0.0111197	-2.05945	NM_001081069	1.42	2.46	3.52	2.8	4.53	6.06	3.56	4.91
Ptpn21	0.507694	6.1415	11.1865	0.000823947	0.011129	1.42178	NM_001146199,NM_011877	28.38	20.16	19.86	20.77	16.6	11.59	10.05	19.06
Klrg1	-1.09346	0.663053	11.1813	0.000826257	0.0111483	-2.13384	NM_016970	1.23	1.08	1.58	0.81	2.57	2.26	2.27	1.92
Il10ra	-0.47131	5.67868	11.1547	0.000838184	0.0112971	-1.38637	NM_008348	22.6	13.44	21.12	18.48	26.2	19.45	23.23	24.87
Tmem256	-0.74853	5.70688	11.1513	0.000839724	0.0113057	-1.68008	NM_026982	236.01	267.61	243.94	226.87	264.31	387.6	484.87	293.85
Ttll5	0.431469	5.5911	11.1458	0.00084223	0.0113273	1.34861	NM_001081423	17.91	15.77	18.86	16.02	13.04	10.92	10.98	10.78
Pfas	0.516175	5.08504	11.1384	0.000845605	0.0113606	1.43016	NM_001159519	11.81	8.41	8.71	8.44	7.48	4.94	4.33	7.07
Snx20	-0.638802	4.4081	11.1189	0.000854533	0.0114683	-1.55704	NM_027840	21.3	13.22	24.1	19.34	29.73	25.94	28.33	23.67
Leprot	-0.415922	6.8439	11.1029	0.000861925	0.0115551	-1.33415	NM_175036	96.18	78.55	90.6	83.92	114.78	101.73	103.12	97.47
Hmgb3	-0.423557	5.95012	11.0981	0.000864142	0.0115679	-1.34123	NM_001293623,NM_001293624,NM_001293625,NM_008253	58.81	55.21	48.67	47.63	66.83	59.85	59.2	66.43
Ncapg2	0.518341	6.18923	11.0969	0.000864715	0.0115679	1.43231	NM_133762	25.99	19.05	16.73	15.74	14.84	9.85	9.36	15.27
Aif1	-0.490764	6.46212	11.0945	0.000865846	0.0115707	-1.40519	NM_019467	173.52	151.67	145.75	156.79	190.84	182.03	224.62	186.62
Top2a	0.509764	8.93266	11.0893	0.00086829	0.011591	1.42382	NM_011623	218.5	164.53	146.57	131.77	130.62	87.17	81.86	123.42
Fads1	-0.476326	6.81636	11.082	0.000871701	0.0116242	-1.3912	NM_146094	55.82	34.04	38.69	39.46	60.9	44.09	53.8	49.72
Sipa1l3	0.608302	6.65736	11.0765	0.000874299	0.0116465	1.52446	NM_001081028	32.23	20.74	19.25	21.79	17.94	10.92	8.53	19.25
Psma5	-0.462354	7.33983	11.0733	0.000875776	0.0116538	-1.37779	NM_011967	196.3	190.13	198.68	186.52	236.01	220.84	259	234.67
Sft2d1	-0.560822	5.39877	11.0682	0.000878196	0.0116737	-1.47511	NM_134114	62.48	57.05	57.5	54.58	75.05	66.95	93.45	67.77
Ifngr2	-0.450236	6.72702	11.0623	0.000880992	0.0116985	-1.36626	NM_008338	79.59	60.75	72.84	63.63	91.91	80.38	89.23	75.37
Treml2	0.605628	4.53993	11.0503	0.000886746	0.0117625	1.52164	NM_001033405	10.16	7.15	10.8	9.44	4.62	5.21	5.68	6.42
C1galt1c1	-0.583406	4.1473	11.0443	0.000889598	0.0117879	-1.49838	NM_021550	17.8	14.1	17.18	13.39	23.59	17.58	21.69	21.11
Zfp950	-0.904104	2.42645	11.0388	0.000892234	0.0118104	-1.87138	NM_001001737,NM_001309195,NM_001309216,NR_131953,NR_131954,NR_131955,NR_131956	2.11	1.75	2.35	1.65	2.56	4.03	3.2	3.36
Casp6	-0.462194	5.32048	11.0311	0.000895982	0.0118393	-1.37764	NM_009811	43.67	35.36	40.49	32.61	54.3	41.57	47.62	44.55
Kirrel	0.529544	7.19114	11.0299	0.000896519	0.0118393	1.44347	NM_001170985,NM_130867	46.76	25.41	33.98	35.58	28.39	18.49	15.04	27.38
Cdc42bpb	0.53926	7.54637	11.0282	0.00089734	0.0118393	1.45323	NM_183016	55.47	40.09	47.78	52.97	39.29	24.07	19.61	41.32
Dusp18	0.555663	4.76827	11.0265	0.000898185	0.0118393	1.46984	NM_173745	12.74	9.37	8.18	11.82	7.34	5.55	5.38	7.7
Raver1	0.439261	7.25864	11.0148	0.000903852	0.0119015	1.35591	NM_027911	91.23	73.26	70.03	78.78	63.81	43.13	40.37	63.71
Pip4k2a	-0.411179	5.91026	10.9985	0.000911857	0.0119849	-1.32977	NM_008845	25.29	17.64	24.42	23.89	31.92	23.41	24.3	29.83
Nisch	0.450893	8.17801	10.998	0.000912088	0.0119849	1.36689	NM_022656	103.13	77.49	96.79	81.53	67.2	54.86	42.28	74.48
Arhgef1	0.437461	6.69625	10.9917	0.000915185	0.012013	1.35422	NM_001130150,NM_001130151,NM_001130152,NM_001130153,NM_008488	55.1	49.83	64.08	52.73	47.58	30.41	29.09	42.37
Eppk1	1.04714	2.36506	10.9884	0.000916862	0.0120225	2.06643	NM_144848	0.91	0.61	0.68	1.04	0.53	0.3	0.15	0.48
Tmem159	-0.916965	2.34189	10.9837	0.000919179	0.0120361	-1.88814	NM_145586	4.43	3.45	5.07	3.52	7.82	6.18	8.43	5.14
Grap	0.526846	5.00092	10.9824	0.000919814	0.0120361	1.44078	NM_027817	40.17	39.05	39.16	36.62	27.38	24.47	24.43	20.22
Prox2	0.934018	1.46099	10.9782	0.000921907	0.0120483	1.91059	NM_175198	2.31	2.08	1.87	1.8	1.03	0.95	0.63	1.24
Ccdc92	0.700408	3.13612	10.9767	0.000922665	0.0120483	1.62496	NM_144819	8.23	6.77	8.13	7.09	5.67	3.76	3.5	3.94
4732491K20Rik	-0.953502	1.24194	10.9681	0.000926936	0.0120704	-1.93657	NR_045290	0.74	0.76	0.66	0.82	1.36	1.12	1.35	1.38
Fcer1a	-1.67798	0.384789	10.968	0.000926968	0.0120704	-3.1998	NM_010184	1.01	1.93	0.17	0.79	5.44	3.18	1.6	1.7
Chd8	0.44463	7.02833	10.9675	0.000927237	0.0120704	1.36097	NM_201637	31.01	24.15	27.33	26.15	22.26	16.75	12.31	21.6
Fgd1	0.712291	3.46548	10.9616	0.00093017	0.0120961	1.6384	NM_008001	6.28	3.35	4.72	5.59	3.3	2.52	2.15	3
Vars2	0.536998	4.47377	10.9577	0.000932167	0.012098	1.45095	NM_175137	9.97	8	8.77	9.03	7.45	4.68	4.26	6.14
Fundc1	-0.510962	5.30547	10.9575	0.00093224	0.012098	-1.425	NM_028058	30.64	24.35	29.51	23.01	33.54	32.75	37.81	31.9
Pgrmc1	-0.438624	6.05363	10.9543	0.000933885	0.0121008	-1.35531	NM_016783	48.87	47.02	54.62	47.43	63.69	59.6	60.09	57.27
Gdpd5	0.698964	4.25068	10.9533	0.000934384	0.0121008	1.62334	NM_201352	13.46	6.38	10.87	9.75	5.1	5.06	4.35	7.79
Tmem219	-0.617051	4.06388	10.9512	0.000935416	0.0121017	-1.53374	NM_026827,NM_028389	23.91	26.27	25.1	26.41	34.54	36.52	35.1	33.76
Nipa2	-0.464702	5.53705	10.9451	0.000938535	0.0121296	-1.38003	NM_001256130,NM_001256131,NM_001256132,NM_001256133,NM_023647	21.85	15.68	18.95	17.96	21.99	22.69	23.75	22.65
Tpm4	-0.40058	9.17371	10.9373	0.000942487	0.0121681	-1.32004	NM_001001491	409.48	359.78	379.28	376.1	476.2	402.34	422.54	515.11
Morf4l1-ps1	-0.428565	5.55896	10.9319	0.000945235	0.0121911	-1.34589	NR_038091	11.98	10.31	12.55	11.76	15.56	13.81	13.59	13.34
Pik3r6	-0.776445	2.53944	10.9183	0.000952201	0.0122684	-1.7129	NM_001004435,NM_001081566,NR_126153,NR_126154	2.45	1.71	1.8	2.04	3.75	2.69	3.07	2.7
Gtf2i	0.460901	7.41071	10.913	0.000954918	0.0122908	1.3764	NM_001080746,NM_001080747,NM_001080748,NM_001080749,NM_010365	76.2	53.45	77.56	65.31	56.66	38.5	32.17	53.21
Cmtm3	-0.398342	6.99826	10.9008	0.000961219	0.0123592	-1.31799	NM_024217	131.86	92.94	113.87	112.78	155.01	114.43	126.04	139.47
Twf2	-0.470194	5.85511	10.8977	0.000962843	0.0123675	-1.3853	NM_011876	55.38	50.32	51.31	43.39	65.94	54.17	69.06	59.17
Gcn1l1	0.46854	6.36197	10.8774	0.000973435	0.0124908	1.38371	NM_172719	18.58	15.3	15.56	16.41	13.53	9.37	7.18	13.62
Zfp362	0.463044	5.78236	10.8736	0.000975456	0.0125039	1.37845	NM_001081098	38.65	28.21	36.21	34.34	26.27	19.31	15.62	29.79
Tmem176a	0.455188	7.13717	10.8496	0.000988164	0.0126539	1.37096	NM_001098271,NM_025326	261.37	242.76	298.68	284.98	167.58	196.65	158.12	188.28
Lgals3bp	0.414906	8.87974	10.8421	0.000992195	0.0126926	1.33321	NM_011150	444.44	314.64	402.44	422.72	325.12	254.54	214.03	280.62
Hbegf	0.488879	5.44564	10.8257	0.001001	0.0127922	1.40335	NM_010415	36.83	33.52	28.53	35.44	29.62	19.61	18.33	19.63
Pdcl	-0.400592	5.63627	10.8166	0.00100595	0.0128372	-1.32005	NM_026176	25.96	20.62	25.3	21.15	30.01	24.8	25.52	30.22
Mcm6	0.545972	7.68965	10.8155	0.00100656	0.0128372	1.46	NM_008567	178.64	133.79	94.4	117.38	100.01	63.91	69.26	93.16
Aim1	0.465869	6.60002	10.7787	0.00102676	0.0130816	1.38115	NM_172393	27.02	20.47	21.02	21.48	21.01	12.18	10.77	15.72
Scarb2	-0.551097	6.43688	10.7664	0.00103359	0.0131552	-1.4652	NM_007644	55.27	32.72	66.84	58.93	66.97	69.66	59.7	83.58
Immp1l	-0.659171	5.86489	10.7618	0.00103615	0.0131745	-1.57917	NM_028260	74.8	100.49	95.96	71	93.05	132.36	138.24	117.17
Ank3	0.74218	5.02294	10.7387	0.00104918	0.0133267	1.6727	NM_009670,NM_146005,NM_170687,NM_170688,NM_170689,NM_170690,NM_170728,NM_170729,NM_170730	9.83	4.77	5.32	6.38	2.89	2.96	3.2	5.4
Sfrp2	-1.09916	3.33892	10.7221	0.00105865	0.0134335	-2.1423	NM_009144	7.38	4.89	2.39	5.85	17.11	7.1	5.2	11.59
Hmgcr	-0.493889	5.89797	10.7158	0.00106227	0.0134559	-1.40824	NM_008255	20.95	16.08	15.52	14.97	21.7	17.24	24.1	21.77
Nt5c	-0.505725	5.83433	10.7153	0.00106256	0.0134559	-1.41984	NM_015807	106.06	126.89	108.65	106.25	138.04	146.8	149.86	135.55
Herpud1	-0.432678	5.40749	10.7122	0.00106433	0.0134647	-1.34974	NM_022331	30.42	27.57	33.91	32.45	45.82	36.45	33.46	36
Capza2	-0.404084	8.12156	10.7024	0.00106994	0.013521	-1.32325	NM_007604	218.9	171.75	209.94	175.62	236.55	216.91	219.1	247.95
Dusp27	0.588752	5.40399	10.7007	0.00107093	0.013521	1.50394	NM_001033344,NM_001160049	26.5	15.19	15.94	19.57	10.09	9.87	9.7	16.39
Tonsl	0.634755	3.7293	10.689	0.00107773	0.0135932	1.55267	NM_183091	7.14	5.41	5.17	5.37	4.45	2.78	2.67	3.65
C1qa	-0.572643	9.37101	10.6823	0.00108168	0.0136113	-1.48725	NM_007572	1032.54	725.05	908.73	841.65	1201.68	1004.89	1455.25	932.57
Rasgrp4	-0.812807	2.63684	10.682	0.00108182	0.0136113	-1.75663	NM_001174155,NM_145149,NR_045676	1.28	1.14	1.44	1.92	2.47	1.87	1.99	2.91
Msrb3	-0.421784	5.79958	10.681	0.00108241	0.0136113	-1.33958	NM_177092	23.31	16.83	18.66	19.6	31.36	21.21	20.47	21.93
Syt7	0.931314	1.75798	10.6661	0.00109117	0.0137078	1.90701	NM_018801,NM_173067,NM_173068	1.24	0.74	0.88	1.16	0.73	0.32	0.38	0.49
Snap23	-0.463208	6.10759	10.6609	0.00109423	0.0137324	-1.3786	NM_001177792,NM_001177793,NM_009222	45	34.18	47.55	41.79	48.42	54.25	52.41	51.21
Pld4	-0.481984	7.13998	10.6119	0.00112362	0.0140872	-1.39666	NM_178911	113.02	75.27	89.23	106.19	121.45	101.28	133.6	119.83
Spi1	-0.446106	6.95629	10.6002	0.00113078	0.0141629	-1.36236	NM_011355	160.04	104.43	127.29	147.1	178.35	139.69	170.81	166.06
Tm6sf1	-0.54774	4.52374	10.5965	0.00113302	0.0141769	-1.46179	NM_001291282,NM_145375,NR_111910	16.13	10.21	15.53	12.56	18.04	15.6	18.22	18.49
Cd320	-0.646854	4.38064	10.5922	0.00113564	0.0141955	-1.56575	NM_001305169,NM_019421	11.95	11.71	12.81	9.8	17.74	15.63	18.56	12.67
Tpcn1	0.447866	7.30421	10.5821	0.0011419	0.0142595	1.36402	NM_145853	74.18	49.96	53.45	59.8	44.42	31.68	31.71	50.04
Gbp3	-0.406555	6.9869	10.5781	0.00114435	0.014276	-1.32552	NM_001289492,NM_001289493,NM_018734	66.78	58.83	65.94	69.42	93.83	72.7	73.48	72.33
Brca1	0.562604	4.79376	10.5707	0.00114897	0.0143194	1.47693	NM_009764	10.06	6.52	6.94	6.14	5.52	3.76	3.41	5.55
Fkbp14	-0.598983	4.41275	10.5564	0.00115784	0.0144157	-1.51465	NM_153573	10.57	8.38	12.43	8.52	13.85	14.13	13.68	12.1
Cenpa	-0.561171	6.21952	10.5537	0.00115955	0.0144215	-1.47547	NM_001302129,NM_001302130,NM_001302131,NM_001302132,NM_007681,NR_126074	68.6	84.75	68.01	59.45	80.13	90.47	101.84	99
Gse1	0.560912	5.21641	10.552	0.0011606	0.0144215	1.4752	NM_001145896,NM_001145897,NM_198671	11.99	7.39	10.57	10.16	7.42	5.46	3.84	8.14
Nfkbib	-0.475591	4.90828	10.5445	0.00116536	0.014459	-1.39049	NM_001306222,NM_010908	32.71	32.13	28.79	29.24	42.03	36.11	36.58	39.16
Oas1c	0.790225	2.78551	10.5419	0.00116696	0.014459	1.72934	NM_033541	5.47	5.75	5.54	6.91	3	3.62	2.71	2.98
Adamtsl4	0.788278	2.80719	10.5418	0.00116707	0.014459	1.72701	NM_001301705,NM_144899	4.44	2.61	3.26	3.22	2.55	1.48	1.26	1.78
Man1c1	0.459796	6.44577	10.5398	0.00116831	0.0144601	1.37535	NM_207237	41.96	24.53	30.62	32.71	28.38	17.85	16.74	22.53
Arfgap3	-0.448468	5.02173	10.5258	0.00117719	0.0145557	-1.36459	NM_025445	17.52	14.47	17.61	15.8	21.7	19.12	19.04	20.27
Muc1	1.26207	1.55971	10.5206	0.00118049	0.0145822	2.3984	NM_013605	5.91	1.23	2.04	2.51	1.08	0.81	1	1.37
Hectd1	0.512815	7.39708	10.5097	0.0011875	0.0146499	1.42683	NM_144788	40.3	28.26	31.98	29.92	26.91	16.66	13.33	27.04
Nptxr	0.538633	5.18384	10.5084	0.0011883	0.0146499	1.4526	NM_030689	16.37	11.93	10.38	13.57	9.51	5.85	6.99	10.38
Tmeff1	-0.596071	4.2274	10.5037	0.00119134	0.014673	-1.51159	NM_021436	11.11	7.12	11.89	8.33	15	10.24	12.18	14.87
Tnrc18	0.566706	6.97061	10.5003	0.00119358	0.0146862	1.48114	NM_001122730,NM_178242	31	17.21	21.14	22.78	17.8	11.17	8.81	19.55
Nsa2	-0.49145	8.10239	10.4962	0.00119622	0.0147042	-1.40586	NM_021552	121.06	131.49	140.29	133.97	164.07	185.71	163.83	149.42
1700017B05Rik	0.444112	7.14876	10.4849	0.00120352	0.0147725	1.36048	NM_028820	61.42	42.89	47.38	48.22	41.93	27.89	23.98	40.25
Pilrb1	-0.699904	3.48322	10.4836	0.00120436	0.0147725	-1.6244	NM_133209	14.29	11.25	18.3	15.93	22.63	18.52	23.3	22.26
Fos	-0.661864	4.51952	10.4822	0.0012053	0.0147725	-1.58213	NM_010234	15.67	10.81	12.48	15.16	21.15	21.95	10.84	23.83
Irgm1	-0.423573	7.51292	10.4735	0.00121096	0.0148275	-1.34124	NM_008326	110.9	94.95	116.06	121.81	177.87	118.17	106.9	139.97
Tsc22d3	0.544793	5.57227	10.4702	0.00121315	0.0148399	1.45881	NM_001077364,NM_010286,NR_122039	46.09	52.71	48.4	36.18	32.78	29.18	28.29	23.73
Areg	-0.852061	3.30625	10.4652	0.00121643	0.0148655	-1.80508	NM_009704	7.26	9.63	8.78	14.36	21.19	11.6	13.71	20.3
Ankrd46	0.372282	5.79309	10.4627	0.00121812	0.0148717	1.2944	NM_175134	41.36	34.24	43.6	38.93	32	25.47	23.57	29.46
Ccnd1	0.499876	10.4048	10.4436	0.00123074	0.0149987	1.41409	NM_007631	781.39	677.05	521.15	562.88	484.38	324.99	324.69	510.43
Soga1	0.621807	6.2205	10.4434	0.00123091	0.0149987	1.5388	NM_001164663	13.89	6.6	9.68	10.26	6.97	4.86	3.6	8.47
Nupr1	-0.582755	5.93906	10.4407	0.00123269	0.0150059	-1.49771	NM_019738	125.81	119.57	220.1	203.99	273.44	185.58	196.51	254.3
Piezo1	0.570888	7.03445	10.4319	0.00123857	0.0150565	1.48544	NM_001037298	36.73	20.9	24.97	30.91	22.54	13.76	10.82	22.84
Crip1	-0.539736	7.30897	10.4306	0.00123944	0.0150565	-1.45371	NM_007763	720.18	847.91	661.14	793.22	1209.79	907.63	1047.71	792.81
Bcar3	0.418765	5.4581	10.4291	0.00124044	0.0150565	1.33678	NM_013867	25.28	22.46	23.09	22.37	18.11	14.44	12.03	18.98
Cep131	0.592236	4.20202	10.4196	0.00124688	0.0151043	1.50758	NM_009734	12.11	8.98	8.09	8.48	6.63	5.17	4.02	6.93
Dusp9	0.767405	3.63596	10.4194	0.00124697	0.0151043	1.70221	NM_029352	9.79	10.65	6.48	8.62	4.38	4.17	3.84	6.69
Bcr	0.454812	6.37214	10.4179	0.00124798	0.0151043	1.3706	NM_001081412	26.41	18.19	20.87	21.93	19.63	12.73	9.96	15.91
P2ry14	-0.606009	3.93517	10.4144	0.00125037	0.0151091	-1.52204	NM_001008497,NM_001287119,NM_001287120,NM_001287121,NM_001287122,NM_001287123,NM_001287124,NM_133200	14.21	11.92	10.52	9.46	16.8	14.32	15.69	17.06
Kat2a	0.409581	6.72916	10.4138	0.00125078	0.0151091	1.3283	NM_001038010,NM_020004	64.83	56.79	59.08	64.05	53.25	37.54	30.59	47.2
Slc20a2	0.418348	5.74722	10.4096	0.00125365	0.0151292	1.3364	NM_011394	29.56	23.21	21.03	28.53	20.22	15.62	15.29	18.08
Plekhg3	0.415937	6.18656	10.3932	0.00126478	0.0152489	1.33416	NM_153804	27.29	24.87	24.84	23.59	21.24	14.99	12.6	20.22
Pigx	-0.529733	5.65816	10.3866	0.00126934	0.0152805	-1.44366	NM_001111025,NM_024464	74.3	79.74	80.51	66.49	91.13	103.51	105.7	86.72
Tlr3	0.416157	5.30532	10.3859	0.00126983	0.0152805	1.33437	NM_126166	18.13	12.63	16.06	16.43	13.01	9.79	8.92	11.09
Slc22a23	0.796616	3.52931	10.3824	0.0012722	0.0152944	1.73702	NM_001033167	4.18	2.42	3.25	4.09	2.61	1.53	1	2.23
Hopx	-1.2643	1.02699	10.3788	0.00127471	0.0153099	-2.4021	NM_001159900,NM_001159901,NM_175606	2.04	1.17	1.23	2.71	7.43	2.65	2.31	3.27
Prrc2b	0.600486	7.98388	10.3752	0.00127719	0.0153251	1.51623	NM_001159634,NM_172661	58.97	41.05	49.46	51.31	39.42	24.09	16.52	42.23
Cenpf	0.540392	6.33546	10.3555	0.00129089	0.0154747	1.45437	NM_001081363	17.71	12.45	9.85	10.63	9.11	6.03	6.34	10.18
Insig1	-0.597442	6.32374	10.3506	0.00129436	0.0155015	-1.51303	NM_153526	50.09	36.95	32.14	31.36	51	40.12	64.38	45.92
Dmxl2	-0.830104	2.43204	10.3471	0.00129682	0.0155161	-1.77781	NM_172771	0.6	0.34	0.59	0.6	0.95	0.65	0.69	1.14
Smc1a	0.410425	6.41657	10.342	0.00130037	0.0155439	1.32908	NM_019710	43.79	32.93	35.56	37.01	32.87	22.02	19.04	28.48
Lamtor4	-0.572354	4.69303	10.3393	0.00130229	0.015552	-1.48695	NM_001081108	46.68	48.25	41.35	40.07	64.8	53.9	64.89	51.56
Nudt2	-0.616581	4.25387	10.3333	0.00130654	0.0155879	-1.53324	NM_025539	29.29	35.56	36.44	31.67	43.78	44.34	49.62	45.01
Tenm4	0.79337	3.34835	10.3291	0.0013095	0.0156085	1.73312	NM_011858	2.81	1.26	1.42	1.69	1.01	0.97	0.69	1.02
Rbfa	-0.533155	4.17204	10.3216	0.00131482	0.0156571	-1.44709	NM_199197	20.83	16.64	18.13	18.82	26.56	21.45	24.62	23.93
Ifi47	-0.432179	7.54257	10.318	0.00131739	0.0156729	-1.34927	NM_001271676,NM_001271677,NM_008330	149.27	148.8	145.59	148.24	214.6	165.66	180.2	162.35
Zc3h13	0.512287	5.87395	10.3148	0.00131968	0.0156852	1.42631	NM_026083	18.73	15.58	16.17	16.17	12.77	8.98	6.49	14.82
Safb	0.411211	5.95302	10.312	0.0013217	0.0156944	1.3298	NM_001163300	38.99	29.11	32.59	36.13	28.2	20.85	17.04	27.63
Jade2	0.540761	6.12315	10.2865	0.0013401	0.0158979	1.45474	NM_199299	25.59	17.84	19.25	18.29	16	10.2	7.71	17.22
Dera	-0.475687	5.13246	10.2696	0.0013524	0.0160287	-1.39058	NM_172733	28.43	28.65	29.41	26.6	38.46	35.99	34.51	32.38
Npdc1	-0.36307	6.26223	10.2676	0.00135388	0.0160311	-1.28616	NM_008721	79.07	69.1	74.46	73.74	98.43	78.07	72.89	96.22
Ylpm1	0.51379	5.85224	10.2642	0.00135634	0.016043	1.4278	NM_178363	18.49	11.84	14.36	12.9	12.13	7.14	5.97	11.71
Rnf7	-0.519257	6.78054	10.2627	0.00135744	0.016043	-1.43322	NM_011279	152.76	153.12	126.06	125.53	159.92	177.94	201.04	172.34
Ido1	-1.09194	1.39904	10.2587	0.00136042	0.0160632	-2.13161	NM_001293690,NM_008324	1.97	2.03	1.35	1.77	4.01	2.65	1.75	5.78
Fam208b	0.433564	5.62825	10.25	0.00136686	0.0161241	1.35057	NM_134063	11.16	8	11.17	9.99	8.32	5.87	4.98	8.02
Exo1	0.651099	4.42546	10.2321	0.00138017	0.0162558	1.57036	NM_012012	9.46	7.84	5.51	5.57	4.62	3.07	3.71	5.01
Rian	-0.966638	1.46996	10.2315	0.00138061	0.0162558	-1.95428	NR_028261	0.89	0.71	0.9	0.6	1.14	1.38	0.98	1.98
P2rx7	0.552346	5.73287	10.222	0.00138773	0.0163243	1.46647	NM_001038839,NM_001038845,NM_001038887,NM_001284402,NM_011027	30.04	13.61	23.45	20.81	16.02	12.8	12.86	14
Hip1	0.489142	6.81392	10.2139	0.00139385	0.0163809	1.40361	NM_146001	31.56	17.1	25.65	25.52	20.09	12.78	12.01	19.64
Ercc6l2	0.441942	5.16802	10.2098	0.001397	0.0164016	1.35843	NM_001013608,NM_023507	12.58	9.37	11.27	11.31	9.41	6.73	5.56	8.27
Ckmt1	-1.68314	1.00929	10.2082	0.00139821	0.0164016	-3.21127	NM_009897	0.98	0.29	0.41	2.13	5.74	2.26	1.04	2.41
Lipo1	-0.780382	3.04374	10.2048	0.00140073	0.0164158	-1.71759	NM_001013770	4.58	2.05	4.11	3.17	5.72	4.54	5.17	5.81
Ergic3	-0.404602	6.79785	10.1995	0.00140475	0.0164476	-1.32372	NM_025516	123.42	117.78	130.65	130.85	161.75	151.87	141.48	142.93
Cd151	-0.419618	8.21454	10.1974	0.00140637	0.0164513	-1.33757	NM_001111049,NM_001111050,NM_009842	229.09	230.2	230.54	227.43	277.95	270.82	273.7	280.98
Gnb2l1	-0.5221	11.1965	10.1879	0.00141364	0.0165209	-1.43604	NM_008143	2308.03	2619.87	2903.83	2667.57	3076.56	3704.85	3513.03	3160.26
Rabggtb	-0.417036	5.4591	10.1749	0.00142362	0.0166144	-1.33518	NM_001163478,NM_001163479,NM_011231,NR_028094,NR_028095,NR_028096,NR_028097,NR_028098	49.75	43.68	49.2	41.17	55.32	54.08	51.51	59.14
Ncf4	-0.451476	6.45379	10.172	0.00142593	0.0166144	-1.36744	NM_008677	102.17	71.02	84.26	84.89	112.52	88.05	116.72	99.11
Sh3bgrl	-0.421591	8.13676	10.171	0.00142665	0.0166144	-1.3394	NM_019989	151.72	111.25	142.75	122.53	151.81	155.53	156.72	166.16
Adap1	-0.67579	3.51536	10.1707	0.00142692	0.0166144	-1.59747	NM_172723	5.63	4.25	6.99	6.1	8.8	6.95	8.57	8.53
Epb4.1l4aos	-0.93631	2.18486	10.1643	0.00143184	0.0166563	-1.91363	NR_038151,NR_038152	12.32	21.66	22.1	19.38	28.74	31.88	37.33	32.15
Gng10	-0.609077	6.82157	10.1567	0.00143778	0.0167098	-1.52528	NM_025277	144.57	148.41	153.62	113.63	142.72	195.24	228.61	188.14
Nek9	0.39271	6.98584	10.1514	0.00144189	0.0167421	1.31286	NM_145138	44.73	31.83	42.54	41.32	32.05	24.4	22.07	32.17
2410006H16Rik	-0.845144	5.93996	10.1496	0.0014433	0.0167431	-1.79644	NR_030738	164.05	269.84	286.11	247.34	264.36	558	411.98	293.43
Cdca3	-0.445912	5.48562	10.1455	0.00144657	0.0167623	-1.36217	NM_013538	44.05	43.76	37.61	43.56	50.21	50.09	46.02	61.83
Vti1b	-0.42785	6.669	10.1423	0.00144903	0.0167623	-1.34523	NM_016800	113.69	116.83	116.98	113.85	137.83	145.17	137.22	136.27
A230050P20Rik	0.600312	3.86059	10.1404	0.00145054	0.0167623	1.51604	NM_175687	16.4	15.62	17.04	18.42	9.95	9.59	8.05	12.8
Fam120c	0.756197	3.25498	10.1393	0.00145143	0.0167623	1.68903	NM_198105	3	2.24	2.45	1.46	1.51	1.06	0.97	1.37
Adamdec1	-1.22935	4.1179	10.139	0.00145163	0.0167623	-2.34461	NM_021475	3.58	2.76	14.82	5.93	15.95	17.58	11.18	11.95
Cdca7l	0.401706	6.12377	10.1324	0.00145689	0.0168077	1.32107	NM_146040	54.68	44.8	48.18	42.15	40.93	29.38	24.92	35.6
Emp3	-0.479979	6.39775	10.1298	0.00145895	0.0168158	-1.39472	NM_001146346,NM_010129	208.51	168.7	157.42	193.43	220.98	199.6	260.21	222.6
Cul7	0.414905	6.34158	10.1281	0.00146026	0.0168158	1.33321	NM_025611	30.27	21.49	24.26	24.49	22.09	15.76	12.35	18.39
Col6a1	-0.528954	8.03677	10.1242	0.00146333	0.0168357	-1.44288	NM_009933	82.35	56.42	88.59	102.02	142.92	103.73	73.42	112.9
Tmem104	0.594214	4.49619	10.1169	0.00146915	0.0168871	1.50965	NM_001033393	11.48	6.21	8.18	10.15	7.05	4.8	3.88	5.89
Gm15800	0.691034	4.31877	10.1033	0.00148	0.0169964	1.61444	NM_181421	2.94	1.77	2.39	2.22	1.68	1.01	0.75	1.87
Gm561	-0.799766	2.99807	10.1001	0.00148258	0.0170105	-1.74082	NM_001033297	25.99	29.78	41.15	32.27	44.49	53.42	52.88	49.15
Dck	0.378038	6.0429	10.092	0.00148915	0.0170703	1.29957	NM_007832	43.76	31.63	39.49	35.88	28.59	23.59	22.57	29.82
Rpl5	-0.603184	10.8971	10.0872	0.00149301	0.0170989	-1.51907	NM_016980	1022.08	1289.15	1366.83	1083.28	1292.89	1885.56	1705.35	1558.95
Pou4f1	0.980353	1.66866	10.0702	0.00150683	0.0172415	1.97295	NM_011143	1.78	1.62	1.72	1.4	1.24	0.44	0.45	0.95
Siglece	-1.24598	3.39027	10.065	0.00151116	0.0172754	-2.37179	NM_031181	2.66	2.25	7.53	9.15	8.2	9.93	10.78	17.1
Tm2d2	-0.505823	6.07513	10.0623	0.00151338	0.0172755	-1.41993	NM_027194	74.58	71.54	80.62	69.98	88.41	90.45	110.46	84.59
Uqcrfs1	-0.388944	6.48652	10.0616	0.00151392	0.0172755	-1.30943	NM_025710	98.7	96.71	106.29	99.76	134.64	108.61	114.08	117.06
Btk	-0.576861	4.61412	10.0597	0.00151549	0.0172777	-1.4916	NM_013482	13.58	8.26	14.67	12.23	18.88	13.61	17	15.35
Cep290	0.580857	4.12879	10.0571	0.00151765	0.0172866	1.49574	NM_146009	5.1	3.54	3.4	3.42	2.65	2.14	1.74	2.84
Btbd2	0.377176	6.03214	10.0435	0.00152884	0.0173982	1.2988	NM_145361	42.48	33.9	40.3	34.24	28.72	25.32	22.03	28.76
Ccnd2	0.654979	7.34909	10.0419	0.00153021	0.0173982	1.57459	NM_009829	48.82	30.85	77.11	50.87	34.44	27.66	19.49	38.27
Zfp493	0.837041	1.70825	10.0389	0.0015327	0.0174107	1.78638	NM_028402	1.87	1.75	2.11	1.88	0.9	0.81	0.94	1.18
C2cd3	0.550925	5.09794	10.0282	0.00154165	0.0174967	1.46502	NM_001017985	9.67	6.28	8.1	6.88	6.42	4.07	2.98	5.85
Psmd14	-0.482922	7.39337	10.0253	0.00154408	0.0175084	-1.39757	NM_021526	156.03	162.03	141.96	140.31	169.07	182.46	204.98	193.39
Pdcl3	-0.43853	6.11163	10.0196	0.00154886	0.0175387	-1.35522	NM_026850	60.73	57.31	56.99	49.16	72.93	63.56	71.85	63.98
Ankhd1	0.451578	6.24042	10.0188	0.00154954	0.0175387	1.36753	NM_175375	18.4	12.59	16.03	15.86	13.09	9.07	6.96	12.88
Nubp1	-0.427191	5.7173	10.0079	0.00155869	0.0176264	-1.34461	NM_011955	35.95	34	28.53	35.1	42.24	38.02	40.58	40.67
Kat6a	0.55868	6.17212	10.0014	0.0015642	0.0176728	1.47292	NM_001081149	17.5	10.61	13.71	13.97	10.62	6.86	5.11	12.14
Cldn1	-1.75709	1.70585	9.99727	0.00156772	0.0176967	-3.38015	NM_016674	0.5	0.15	0.39	1.71	4.21	2.04	0.79	1.65
Akap11	0.461998	6.59858	9.99094	0.00157312	0.0177329	1.37745	NM_001164503	23.01	14.7	17.16	15.76	14.51	10.04	7.95	14.18
Tspan8	-1.09029	0.639088	9.99021	0.00157375	0.0177329	-2.12916	NM_001168679,NM_001168680,NM_146010	1.43	0.73	1.64	0.61	2.23	1.85	2.39	1.96
Rpl9	-0.649563	10.0859	9.97863	0.00158367	0.0178287	-1.56869	NM_011292	1843.52	2345.68	2861.31	2230.57	2408.38	3712.32	3592.79	3183.24
St14	0.794391	4.58067	9.97524	0.0015866	0.0178457	1.73435	NM_011176	12.2	10.71	10.19	12.47	11.02	4.57	4.97	3.63
Fbxo4	-0.520077	4.69624	9.97331	0.00158825	0.0178483	-1.43403	NM_134099	10.09	9.41	8.81	9.27	12.33	11.84	12.82	11.23
Rai1	0.488159	5.63764	9.96426	0.00159608	0.0179083	1.40265	NM_001037764,NM_009021	14.61	8.9	10.73	12.88	9.57	6.41	5.3	9.44
Supt6	0.480567	7.21215	9.96385	0.00159644	0.0179083	1.39529	NM_009297	47.98	33.16	41.96	43.4	36.89	23.84	17.13	31.5
Arpc5	-0.452513	9.02407	9.95137	0.0016073	0.0180141	-1.36842	NM_026369	396.08	346.66	368.04	382.68	454.62	421.55	511.27	433.52
Slc12a2	0.413006	5.83589	9.93824	0.0016188	0.0181181	1.33146	NM_009194	17.73	11.84	15.72	14.42	11.65	8.88	7.57	12.58
Ppp1r13l	0.532066	4.87089	9.93742	0.00161952	0.0181181	1.446	NM_001010836	18.53	16.6	14.55	18.02	14.85	9.54	7.21	11.47
Slc41a3	-0.738369	2.28202	9.93586	0.0016209	0.0181181	-1.66829	NM_001037493,NM_027868	2.86	2.22	2.64	2.31	4.56	3.11	3.53	3.94
Rac3	-0.611467	3.8324	9.9198	0.0016351	0.0182606	-1.52781	NM_133223	17.9	19.2	17.81	18.42	28.68	24.66	25.32	22.24
4921507P07Rik	1.05053	0.647562	9.91765	0.00163701	0.0182657	2.07129	NM_027564	1.2	1.06	1.45	1.62	0.93	0.51	0.37	0.56
Snhg3	-0.700498	3.15803	9.91181	0.00164221	0.0183074	-1.62507	NR_003270	35.38	39.52	40.44	49.34	58.34	57.25	56.19	69.22
Thada	0.625259	4.06998	9.90402	0.00164918	0.0183688	1.54249	NM_183021	4.38	3.69	3.68	3.41	3.16	1.81	1.43	2.68
Ufm1	-0.382486	5.93454	9.88527	0.00166607	0.0185406	-1.30359	NM_026435	18.52	15.13	15.63	16.22	19.94	17.61	19.06	19.97
F630028O10Rik	-0.891644	2.69844	9.88135	0.00166962	0.0185524	-1.85529	NR_030718	1.99	2.16	3.04	2.8	3.03	3.42	4.82	5.28
H1f0	0.482896	9.93792	9.88084	0.00167009	0.0185524	1.39755	NM_008197	836.83	868.07	750.82	684.75	506.64	470.56	552.39	484.15
Trdmt1	-0.561911	3.87813	9.87074	0.00167928	0.0186258	-1.47622	NM_010067	7.56	6.31	6.51	7.54	10.36	8.89	8.77	9.04
Irf5	-0.402718	6.25411	9.87033	0.00167966	0.0186258	-1.322	NM_001252382,NM_012057	50.35	36.91	51.35	52.09	64.34	49.23	55.34	57.5
Snhg7	-1.12535	0.871806	9.86082	0.00168836	0.0186801	-2.18154	NR_024068	1.67	3.06	2.88	3.9	3.96	7.34	4.99	6.35
Acot9	-0.414323	5.59775	9.86021	0.00168892	0.0186801	-1.33267	NM_019736	44.49	45.55	42.27	44.34	57.53	48.38	52.3	54.3
Fbln2	0.502077	7.6233	9.86012	0.001689	0.0186801	1.41625	NM_001081437,NM_007992	86.41	68.61	76.97	89.8	56.41	44.93	33.57	73.24
Gid4	0.415636	5.34113	9.85175	0.00169671	0.0187486	1.33389	NM_025757	18.35	13.19	16.22	15.92	13.57	9.04	8.49	12.31
Gli3	0.578018	5.31359	9.85014	0.00169818	0.0187486	1.4928	NM_008130	11.2	7.34	7.14	7.8	6.78	3.84	3.19	6.81
Chmp3	-0.363355	6.7497	9.83957	0.00170797	0.0188401	-1.28641	NM_025783	62.12	54.13	57.17	53.19	71.82	60.26	61.22	69.53
Gatm	-0.538389	8.14729	9.8266	0.00172006	0.0189568	-1.45235	NM_025961	209.93	111.25	146.05	157.76	207.88	181.22	233.96	175.01
Sgol2a	0.465931	5.73998	9.82173	0.00172462	0.0189904	1.38121	NM_001177867,NM_199007	24.39	19.05	19.93	16.45	14.96	9.95	10.56	18.03
Rac2	-0.449345	7.00796	9.81458	0.00173134	0.0190376	-1.36542	NM_009008	50.15	46.07	69.1	55.58	72.96	56.72	66.81	75.56
Akr1b10	-0.505406	4.94031	9.81395	0.00173193	0.0190376	-1.41952	NM_172398	28.67	28.83	39.39	30.89	44.09	44.22	34.9	40.24
Raly	-0.412099	8.31472	9.80932	0.0017363	0.019069	-1.33062	NM_001139511,NM_001139512,NM_001139513,NM_023130	271	265.64	275.19	256.67	319.6	308.2	325.87	333.59
Ptrhd1	-0.677003	3.4369	9.80136	0.00174383	0.019135	-1.59881	NM_001204912	2.89	3.16	3.06	3.3	4.34	4.26	4.89	4.3
Cygb	0.748897	3.18711	9.78815	0.0017564	0.019256	1.68051	NM_030206	7.23	5.04	9.66	8.76	5.34	3.84	3.07	4.32
Gsdmd	-0.384719	5.86965	9.78036	0.00176386	0.0193126	-1.30561	NM_026960	47.59	43.83	45.72	47.93	61.33	50.95	53.53	51.6
Arf5	-0.472029	6.52533	9.77956	0.00176463	0.0193126	-1.38706	NM_007480	148.83	161.92	152.5	141.96	200.78	175.7	208.87	166.78
Numa1	0.460825	7.18287	9.76538	0.00177829	0.0194301	1.37633	NM_133947	42.15	30.26	35.4	32.14	29.94	20.22	14.9	28.05
Fam160a2	0.525798	4.39434	9.76521	0.00177845	0.0194301	1.43973	NM_001242363,NM_001242364,NM_001242365,NM_199009	3.91	2.98	3.02	3.43	2.4	1.94	1.5	2.59
Tpmt	-0.685775	2.77255	9.75786	0.00178557	0.019491	-1.60857	NM_016785	3.3	2.85	3.03	2.67	4.72	4.14	3.94	4.35
Fis1	-0.463871	6.55493	9.75196	0.00179131	0.0195112	-1.37924	NM_001163243,NM_025562	189.42	205.91	179.04	188.68	222.35	225.06	255.48	240.48
Prcp	-0.48121	5.1858	9.75163	0.00179164	0.0195112	-1.39591	NM_028243	19.28	11.36	14.46	18.59	23.58	17.9	18.09	20.18
Gltscr1l	0.533528	4.62564	9.75118	0.00179208	0.0195112	1.44746	NM_001100452	7.37	5.6	7.22	6.16	5.4	3.51	2.77	5
Ibsp	1.24648	3.88245	9.73091	0.00181195	0.0197031	2.37261	NM_008318	12.95	14.43	20.82	19.25	1.78	8.49	9.1	4.93
Fam107b	0.434736	7.55154	9.73001	0.00181284	0.0197031	1.35166	NM_025626	114.65	107.92	94.03	103.58	81.76	59.81	52.97	90.42
Tanc1	0.449948	6.58444	9.71493	0.00182777	0.0198482	1.36599	NM_001290659,NM_198294	26.53	18.47	20.27	18.86	16.84	11.76	9.71	18.01
Fam102b	-0.373043	7.52439	9.71128	0.0018314	0.0198704	-1.29508	NM_001163567	49.87	35.09	41.49	42.21	59.16	44.82	42.32	50.75
Sar1b	-0.542161	6.30143	9.70669	0.00183598	0.019903	-1.45615	NM_025535	79.65	96.5	93.31	79.7	96.59	120.29	128.12	107.96
Ticrr	0.652779	4.11976	9.70198	0.0018407	0.0199354	1.57219	NM_029835	5.63	3.76	3.53	4.56	3.04	2.03	1.6	3.52
Hhip	0.509269	7.01083	9.70053	0.00184214	0.0199354	1.42333	NM_020259	35.11	19.64	24.64	19.93	15.36	13.44	12.75	21.11
Ptov1	-0.356323	6.66972	9.69531	0.00184739	0.019959	-1.28016	NM_133949	83.96	66.68	76.51	79.23	97.59	82.79	81.45	90.9
Hibch	-0.565537	4.03933	9.6952	0.0018475	0.019959	-1.47994	NM_146108	12.76	12.25	12.81	12.63	17.09	16.85	17.25	15.64
Gadl1	-2.96002	0.82154	9.6887	0.00185405	0.0200126	-7.78133	NM_028638	0	0	0	0.63	1.28	1.59	0.45	1.21
Kntc1	0.616599	4.41132	9.6824	0.00186041	0.0200516	1.53326	NM_001042421	7.32	5.37	4.84	4.39	3.71	2.76	2.19	4.4
Rnf180	-0.917167	2.07287	9.68197	0.00186085	0.0200516	-1.8884	NM_027934	1.52	0.78	0.92	1.41	2.74	1.55	2.04	1.48
Use1	-0.538884	5.81466	9.67919	0.00186367	0.0200648	-1.45285	NM_001145780,NM_025917	80.5	92.71	116.46	106.6	109.31	149.69	129.97	128.7
Pitpnm2	0.627717	4.06987	9.6725	0.00187047	0.0201207	1.54512	NM_001289472,NM_011256	5.2	3.25	4.29	4.71	3.42	2.13	1.61	3.18
Igf2os	-1.47157	1.09989	9.66794	0.00187511	0.0201535	-2.77324	NR_002855	0.21	0.17	0.22	0.75	0.98	0.54	0.42	1.6
Ier5l	0.456098	6.17951	9.66048	0.00188275	0.0202182	1.37183	NM_030244	96.16	100.6	73.78	82.97	62.25	48.18	52.98	71.33
Cst6	-1.47704	3.502	9.6577	0.0018856	0.0202315	-2.78376	NM_028623	1.19	1.15	1.2	5.53	9.38	7.04	3.01	3.88
Pqlc1	-0.523655	4.79053	9.64572	0.00189793	0.0203465	-1.43759	NM_001164420,NM_001164421,NM_001164422,NM_001164423,NM_001164424,NM_025861	21.41	16.52	18.46	16.85	29.66	22.91	22.78	18.87
Trappc4	-0.432266	5.47487	9.63834	0.00190557	0.0204074	-1.34935	NM_021789	60.11	56.47	58.22	50.3	74.4	63.19	70.5	64.45
Cherp	0.418632	6.26096	9.63711	0.00190686	0.0204074	1.33666	NM_138585	41.98	29.33	32.64	36.94	29.53	20.1	17.48	28.98
Sumf2	-0.531953	4.41392	9.62343	0.00192111	0.0205354	-1.44589	NM_026445	13.13	12.61	13.74	11.44	19.73	15.04	16.84	14.69
Pthlh	-0.790314	2.54249	9.6225	0.00192208	0.0205354	-1.72945	NM_008970	4.89	5.15	4.2	4.13	6.4	6.29	8.29	7.45
Ddah2	-0.586036	5.75092	9.61599	0.00192891	0.0205908	-1.50112	NM_001190449,NM_016765	58.51	60.69	46.07	49.59	77.91	62.69	90.98	55.88
Lgals9	0.420843	7.60598	9.60967	0.00193556	0.0206443	1.33871	NM_001159301,NM_010708	252.4	196.94	249.96	296.72	195.65	166.6	146.22	161.01
Cntln	-0.896906	1.89591	9.60176	0.00194391	0.0207159	-1.86207	NM_175275,NM_177385	1.08	0.49	0.52	0.74	1.08	1.18	1.05	1.36
Mmp1a	1.36978	1.37116	9.59877	0.00194707	0.020732	2.58432	NM_032006	2.69	4	1.97	2.49	0.35	0.49	1.42	1.61
Cfh	-0.633421	5.55629	9.58544	0.00196126	0.0208653	-1.55124	NM_009888	19.83	8.64	12.21	11.13	18.34	13.98	21.62	16.43
Arhgef7	0.439511	6.51058	9.57508	0.00197236	0.0209345	1.35614	NM_001113517,NM_001113518,NM_017402	43.69	30.25	31.38	36.62	32.16	19.01	17.81	26.53
Chtf18	0.544102	4.4895	9.57496	0.00197249	0.0209345	1.45811	NM_145409	17.22	12.77	10.6	12.2	9.69	6.8	7.73	8.42
Mthfd2	-0.541158	4.39187	9.57472	0.00197275	0.0209345	-1.45514	NM_008638	11.71	13.08	13.16	14.24	18.91	15.56	13.16	21.94
Fyb	-0.421708	6.60024	9.57265	0.00197497	0.0209404	-1.33951	NM_001278269,NM_011815	26.74	18.6	29.74	25.36	34.33	24.18	27.17	35.54
Insr	0.431363	5.30268	9.56904	0.00197886	0.0209639	1.34851	NM_010568	8.78	6.1	6.88	6.82	5.87	4.45	3.42	5.52
Irx2	0.40527	5.90555	9.56333	0.00198503	0.0210116	1.32434	NM_010574	44.38	39.47	48.76	41.1	34.5	30.12	21.41	33.25
Pxn	0.405054	7.67143	9.55503	0.00199402	0.021089	1.32414	NM_011223,NM_133915	110.78	82.17	89.76	98.77	78.45	55.48	49.08	79.3
Pcbd2	-0.825008	3.10556	9.54835	0.00200129	0.0211481	-1.77154	NM_028281	24.29	30.96	25.17	21.9	38.85	38.68	50.76	33.04
Ncl	0.41784	10.0257	9.54234	0.00200786	0.0211997	1.33593	NM_010880	240.01	213.74	182.5	214.45	176.93	131.07	109.5	164.4
Ufc1	-0.493709	5.95786	9.53274	0.00201838	0.0212801	-1.40806	NM_025388	108.64	103.12	87.97	89.46	108.86	120.64	138.73	118.72
Slc25a27	-1.03608	0.540636	9.53231	0.00201886	0.0212801	-2.05064	NM_028711	0.49	0.53	0.45	0.58	0.77	1.18	0.84	0.98
Efhd2	-0.381693	8.11765	9.51117	0.00204225	0.0215074	-1.30287	NM_025994	181.76	149.55	144.8	161.81	224.69	162.83	174.86	188.55
Neurl1a	-0.849923	1.94484	9.50973	0.00204385	0.0215074	-1.80241	NM_001163480,NM_021360	1.28	0.95	0.63	1.16	1.72	1.4	1.7	1.76
Otud4	0.44946	6.4605	9.49563	0.00205961	0.0216413	1.36553	NM_001081164,NM_001256033	26.01	18.02	18.64	19.82	16.92	11.67	9.34	17.25
Ccr5	-0.445332	7.6381	9.49528	0.00206001	0.0216413	-1.36163	NM_009917	111.77	64.47	88.04	95.5	121.38	96.16	112.6	105.7
Tmem55b	-0.39025	6.00954	9.49222	0.00206345	0.0216594	-1.31062	NM_001033271	31.06	29.93	32.81	31.59	39.05	36.1	35.94	36.71
Pip5k1c	0.383406	7.34014	9.46197	0.00209776	0.0220011	1.30442	NM_001146687,NM_001293646,NM_001293647,NM_008844	73.53	57.68	63.48	68.88	57.72	38.76	35.99	51.58
Zhx2	0.488261	5.42885	9.45573	0.00210491	0.0220422	1.40275	NM_199449	17.05	15.95	20.37	15.81	15.51	9.59	7.46	12.89
Ifi204	0.386237	8.14909	9.45549	0.00210518	0.0220422	1.30698	NM_008329	231.26	226.2	210.89	213.6	161.91	147.01	143.36	156.3
Tigit	0.892367	2.48314	9.45021	0.00211125	0.0220873	1.85622	NM_001146325	14.17	16.96	9.65	12.76	10.39	5.88	5.2	5.14
Cgn	0.875236	2.09145	9.44671	0.00211529	0.0221112	1.83431	NM_001037711,NM_001293727	1.96	1.12	1.74	1.66	1.25	0.8	0.55	0.59
Zfp395	0.404581	6.19496	9.44413	0.00211826	0.0221239	1.3237	NM_199029	33.29	24.71	31.47	30.14	21.94	20.46	14.63	24.82
Notch1	0.493357	5.96148	9.44169	0.00212108	0.0221349	1.40772	NM_008714	13.47	9.93	11.53	10.34	8.94	7.03	4.19	9.29
Tnfsf13	-0.626384	4.7609	9.42958	0.00213513	0.0222631	-1.54369	NM_001159505,NM_023517	20.97	18.39	27.61	16.12	27.42	29.77	32.02	24.31
Crabp1	-0.677325	5.34066	9.42559	0.00213978	0.022282	-1.59917	NM_001284507,NM_013496	63.32	93.22	43.49	94.82	126.98	90.38	98.04	118.17
Arid1b	0.435756	6.06435	9.42405	0.00214158	0.022282	1.35262	NM_001085355	12.16	8.11	10.15	9.6	8.3	5.36	4.88	8.43
Ccl6	0.51118	9.46774	9.42347	0.00214226	0.022282	1.42522	NM_009139	1211.02	708.19	1004.27	999.47	573.81	540.43	720.76	586.08
Vamp3	-0.43838	6.79177	9.42101	0.00214514	0.0222935	-1.35508	NM_009498	79.73	72.09	66.77	64.12	90.79	75.89	95	81.06
Cln5	-0.43374	5.73865	9.41312	0.00215438	0.0223711	-1.35073	NM_001033242	30.18	22.77	36.24	27.63	35.32	32.87	35.86	36.72
2610001J05Rik	-0.381228	5.62799	9.40652	0.00216216	0.0224333	-1.30245	NR_024619	40.99	37.14	37.64	38.33	46.26	42.55	43.45	48.25
Dnajc12	-0.843416	1.93847	9.40042	0.00216936	0.0224895	-1.79429	NM_001253685,NM_013888	4.16	2.8	3.35	3.99	6.74	5.64	6.18	4.17
Nolc1	0.397464	6.3471	9.39735	0.002173	0.0224973	1.31719	NM_001039351,NM_001039352,NM_001039353,NM_053086	42.47	35.3	35.19	40.98	33.22	23.18	19.55	30.91
Ube2l6	0.417261	6.60203	9.39676	0.00217369	0.0224973	1.33539	NM_019949	130.79	135.26	129.27	142.07	87.02	91.15	90.52	92.37
Lcp1	-0.44061	9.08299	9.38772	0.00218444	0.0225765	-1.35718	NM_001247984,NM_008879	214.37	127.86	205.06	204.98	287.77	198.33	196.18	238.14
Atad5	0.586135	4.2958	9.3873	0.00218494	0.0225765	1.50122	NM_001029856	6.65	4.24	4.11	4.24	3.37	2.42	2.1	3.74
Ptger4	-0.841964	2.96822	9.3845	0.00218827	0.022577	-1.79249	NM_001136079,NM_008965	2.06	1.57	3.87	2.9	4.31	3.58	4.05	4.7
Mepce	0.404366	5.50602	9.38425	0.00218858	0.022577	1.32351	NM_144913	27.03	21.29	27.72	24.58	21.26	14.79	13.16	20.07
Pprc1	0.454006	5.45312	9.37277	0.00220232	0.0227002	1.36984	NM_001081214	16.22	12.59	13.89	15.12	12.21	7.51	6.83	12.17
4930556M19Rik	0.817293	2.32789	9.37069	0.00220482	0.0227073	1.7621	NR_045063,NR_045064,NR_045065	5.54	5.81	4.52	4.72	3.33	2.98	2.07	1.93
Brca2	0.671477	3.77809	9.3673	0.00220891	0.0227308	1.5927	NM_001081001,NM_009765	3.05	1.93	1.77	2.26	1.64	0.97	0.91	1.66
Itga6	0.41879	7.68841	9.35656	0.00222188	0.0228456	1.33681	NM_001277970,NM_008397	71.49	47.52	60.47	56.37	47.79	32.16	30.51	49.75
Smim13	-0.508387	4.30985	9.35391	0.0022251	0.02286	-1.42246	NM_001135577	6.31	4.38	5.62	5.71	8.16	5.8	6.97	7.21
Tcf4	0.39682	7.80955	9.34958	0.00223037	0.0228954	1.3166	NM_001083967,NM_013685	65.15	49.07	51.17	44.46	41.38	32.99	28.62	41.15
Lpcat2	-0.444955	5.55824	9.32854	0.00225612	0.0231409	-1.36127	NM_173014	26.98	17.3	23.34	21.31	34.97	22.7	26.53	24.46
Camsap2	0.451481	6.03228	9.30746	0.00228223	0.0233896	1.36744	NM_001081360	18.32	11.48	13.2	14.46	12.55	8.03	6.64	11.08
Wnt9a	-0.633325	4.07473	9.30501	0.00228527	0.0234017	-1.55114	NM_139298	5.96	4.02	8.52	5.94	9.23	8.3	8.05	8.25
2410089E03Rik	0.499255	5.57266	9.30094	0.00229036	0.0234348	1.41348	NM_001162906	9.55	6.54	8.35	6.94	6.83	4.33	3.1	6.09
E2f1	0.476418	5.75276	9.29928	0.00229243	0.0234369	1.39128	NM_001291105,NM_007891	45.63	35.15	25.55	36.57	25.13	18.71	21.85	27.24
Akap7	0.489413	4.49481	9.29403	0.00229902	0.0234851	1.40387	NM_018747	15.39	11.61	11.6	13.23	8.8	8.4	6.57	9.54
Msr1	-0.479094	8.41325	9.29	0.00230409	0.0235178	-1.39387	NM_001113326,NM_031195	243.42	117.71	220.03	218.29	264.64	209.79	237.12	237.03
Ropn1l	-0.963508	0.93631	9.28746	0.00230728	0.0235312	-1.95005	NM_145852	3.09	2.24	2.49	2.25	4.33	5.33	4.32	3.45
Bcar1	0.408542	6.54738	9.2752	0.00232277	0.0236701	1.32734	NM_001198839,NM_009954	58.62	52.59	47.78	49.07	42.78	31.24	26.06	43.63
Tbc1d16	0.557706	5.08749	9.26862	0.00233114	0.0237361	1.47193	NM_172443	12.33	7.06	8.21	7.01	7.22	3.98	3.9	6.31
Cyb561d2	-0.623182	3.76962	9.26632	0.00233406	0.0237466	-1.54027	NM_019720	10.12	11.02	8.92	8.58	14.4	12.5	14.23	12.44
Dlg5	0.557406	7.25927	9.26167	0.00233999	0.0237877	1.47162	NM_001163513,NM_027726	42.53	27.76	34.54	33.46	29.85	17.41	11.67	27.82
Tmem29	-0.750597	2.61432	9.25594	0.00234733	0.023843	-1.68249	NM_001164683,NM_001164684,NM_001164686	6.92	5.83	6.32	4.62	7.91	8.8	9.44	8.87
Adamts10	-0.618959	4.12917	9.25241	0.00235185	0.0238697	-1.53577	NM_172619,NR_037707,NR_037708	4.55	4.03	6.92	4.97	6.66	7.6	6.73	7.1
Fxyd3	-1.27471	2.60756	9.24672	0.00235918	0.0239248	-2.41949	NM_008557	16.11	5.13	12.56	30.25	58.61	37.72	20.78	22.88
Ubd	-0.665933	5.25096	9.24342	0.00236343	0.0239427	-1.58659	NM_023137	47.08	66.65	63.24	51.07	98.44	85.76	88.79	52.37
Srp9	-0.570587	6.58556	9.24203	0.00236523	0.0239427	-1.48513	NM_012058	107.66	112.48	79.69	73.26	113.76	119.25	146.36	114.05
Spon1	0.440911	6.63681	9.24092	0.00236666	0.0239427	1.35746	NM_145584	36.83	22.17	28.97	23.6	21.7	16.84	13.21	22.64
Ube2a	-0.464498	4.76564	9.23068	0.00237993	0.0240576	-1.37984	NM_019668	24.43	21.13	23.76	20.8	28.64	26.97	27.87	27.85
Parvg	-0.696337	3.39136	9.22569	0.00238643	0.0241039	-1.62039	NM_001162500,NM_022321	3.75	4.24	6.46	4.11	7.44	6.72	6.02	7.04
Spats2l	0.77366	2.31526	9.21682	0.00239801	0.0241837	1.7096	NM_001164566,NM_144882	3.02	2.09	2.15	2.49	1.91	1.06	0.87	1.36
Kdelc1	-0.411582	5.50009	9.2167	0.00239817	0.0241837	-1.33014	NM_023645	26.91	24.09	29.61	24.58	35.16	29.33	31.6	29.52
Neo1	0.408925	6.32209	9.21241	0.0024038	0.024221	1.3277	NM_001042752,NM_008684	21.04	15.64	17.17	20.24	15.41	11.95	8.79	14.68
Pigc	-0.524226	4.57625	9.21025	0.00240664	0.0242302	-1.43816	NM_001039045,NM_026078	9.13	8.12	10.21	8.85	11.87	11.5	12.64	10.55
Peg13	0.406224	5.66325	9.20301	0.00241617	0.0242898	1.32521	NR_002864	20.13	15.18	21.73	16.64	13.89	10.28	10.93	15.18
Mospd2	-0.463704	5.41057	9.20282	0.00241642	0.0242898	-1.37908	NM_001290523,NM_001290524,NM_029730	22.43	12.8	18.2	14.19	24.11	20.31	21.39	19.28
Zadh2	0.389314	5.66298	9.19665	0.00242459	0.0243524	1.30977	NM_146090	27.7	26.43	25.08	26.38	20.49	16.86	17.91	17.4
Anapc1	0.432379	7.39475	9.19321	0.00242915	0.0243787	1.34946	NM_008569	37.42	26.98	32.23	30.82	25.92	18.06	14.66	27.69
Lipa	-0.403867	6.24668	9.18556	0.00243932	0.0244612	-1.32305	NM_001111100,NM_021460	36.35	25.25	37.75	37.14	43.28	39.53	38.68	39.83
Sfn	-1.985	3.89989	9.1827	0.00244313	0.0244729	-3.95864	NM_018754	3.37	1.64	1.85	17.54	56.63	16.53	7.35	11.86
Vmp1	-0.469632	7.25064	9.18177	0.00244437	0.0244729	-1.38476	NM_029478	63.53	72.52	71.39	76.58	78.39	96.62	87.48	89.99
Pkd2	0.465115	5.78125	9.17854	0.0024487	0.0244831	1.38043	NM_008861	21.99	13.15	19.08	19.55	14.1	11.92	7.75	14.69
2015-09-01	-0.531608	9.31181	9.17733	0.00245032	0.0244831	-1.44554	NM_053102	616.95	630.24	551.9	482.37	640.28	738.42	861.94	687.05
Slc2a5	0.37329	6.29442	9.17665	0.00245123	0.0244831	1.2953	NM_019741	51.85	40.38	42.14	42.11	38.39	27.95	23.34	34.33
Utp14a	-0.491407	4.50478	9.17276	0.00245644	0.024514	-1.40582	NM_028276	11.3	10.84	12.58	13.74	17.02	15.56	13.47	15.47
Itga2	0.827841	2.8721	9.17143	0.00245822	0.024514	1.77503	NM_008396	5.09	2.23	3	3.14	2.44	1.45	1.06	1.92
Dmpk	-0.826696	2.33876	9.16958	0.00246072	0.0245194	-1.77362	NM_001190490,NM_001190491,NM_032418,NR_126095	2.28	1.63	1.73	2.39	2.48	2.99	2.84	4.76
Txnrd2	-0.651015	5.57456	9.16461	0.00246741	0.0245666	-1.57027	NM_013711	34.8	39.64	25.06	24.63	36.34	37.31	54.95	45.34
Fam96a	-0.525643	6.99365	9.14429	0.00249495	0.0248212	-1.43958	NM_026635	147.24	158.42	150.03	114.01	158.12	184.57	209.86	176.95
Cxcr6	-0.858674	2.45789	9.14283	0.00249695	0.0248214	-1.81337	NM_030712	2.59	3.41	3	3.97	5.84	6.01	5.53	3.71
Pola2	0.390212	5.86484	9.13923	0.00250187	0.0248507	1.31059	NM_001164057,NM_008893	49.15	44.4	35.82	41.57	33.96	25.75	26.5	32.07
Arhgef18	0.603346	4.24481	9.12491	0.00252152	0.0250261	1.51924	NM_133962	6.11	5.47	8.52	5.6	4.89	3.57	2.5	4.55
Fam89b	-0.416848	6.00199	9.1184	0.00253051	0.0250824	-1.33501	NM_023166,NM_181452	87.09	76.83	70.69	79.12	103.01	83.52	101.46	87.56
Mcm2	0.44911	7.07187	9.11657	0.00253304	0.0250824	1.3652	NM_008564	85.23	75.32	57.75	63.35	54.78	36.37	39.98	57.13
Ilvbl	-0.482421	4.66478	9.11648	0.00253317	0.0250824	-1.39709	NM_173751	13.87	13.54	15.77	13.79	21.48	17.6	16.61	16.15
Ormdl1	-0.459024	5.38143	9.11424	0.00253627	0.0250844	-1.37461	NM_145517	32.16	31.69	32.58	25.97	37.61	37.04	40.09	35.71
Bloc1s5	-0.486537	4.36158	9.11076	0.00254111	0.0250844	-1.40108	NM_139063	16.61	15.59	15.38	14.96	21.46	18.68	19.1	19.67
Egr2	-0.567917	3.60331	9.11032	0.00254171	0.0250844	-1.48238	NM_010118	5.43	4.22	5.25	5.39	7.35	6.52	6.08	7.11
Tmem160	-0.566582	4.71853	9.10885	0.00254376	0.0250844	-1.48101	NM_026938	48.57	55.83	42.79	50.45	70.22	61.75	73.69	56.92
Gbf1	0.439351	5.507	9.10857	0.00254415	0.0250844	1.35599	NM_178930	14.27	9.47	13.29	11.79	10.47	6.9	5.79	9.65
D430042O09Rik	0.507051	4.35916	9.10771	0.00254534	0.0250844	1.42114	NM_001081022	6.46	4.91	5.75	5.99	4.68	3.37	2.58	4.2
Fam169b	0.81344	1.91778	9.10398	0.00255053	0.0251159	1.7574	NM_001013811	2.82	2.71	2.74	2.01	1.71	1.24	0.82	1.6
Cyp2j6	-0.682039	3.3331	9.07804	0.00258697	0.0254548	-1.60441	NM_010008	4.31	3.14	2.66	2.95	5.71	4.24	4.81	4
Lzts2	0.366556	6.2259	9.07108	0.00259684	0.0255319	1.28927	NM_001130525,NM_001130526,NM_145503	53.65	43.34	45.01	45.99	40.34	31.83	24.88	35.53
Fancm	0.595077	3.88993	9.06913	0.00259961	0.0255391	1.51055	NM_178912	4.19	2.82	3.7	2.85	2.46	1.77	1.39	2.55
Serpina1b	1.418	1.31934	9.062	0.00260977	0.0256189	2.67215	NM_009244	1.65	6.06	6.75	1.52	1.87	1.15	1.35	1.17
Rab3gap1	0.375775	5.86738	9.05011	0.0026268	0.025766	1.29754	NM_178690	28.6	20.73	23.71	20.98	20.94	14.22	13.07	17.56
Myo1c	0.453591	7.60865	9.04207	0.00263836	0.0258391	1.36944	NM_001080774,NM_001080775,NM_008659	79.51	52.44	53.7	71.26	58.3	33.94	33.24	45.48
Ctnnal1	0.366981	6.60012	9.04207	0.00263837	0.0258391	1.28965	NM_018761	51.07	45.46	45.23	38.51	35.54	29.02	27.22	34.86
Bcl10	-0.375943	5.72653	9.03253	0.00265217	0.0259541	-1.29769	NM_009740	41.31	37.05	38.59	33.97	49.16	40.05	43.54	43.45
Cep192	0.478201	5.34002	9.02669	0.00266066	0.026017	1.39301	NM_027556	11.26	7.54	7.91	7.82	7.04	4.83	3.71	7.05
5730408K05Rik	-0.934543	1.44801	9.02363	0.00266512	0.0260403	-1.91128	NR_027866	16.29	14.34	17.03	9.24	21.82	28.12	25.56	20.67
Selk	-0.50008	6.41829	9.01819	0.00267306	0.0260976	-1.41429	NM_019979	126.68	133.37	136.03	102.03	141.07	163.58	175.03	146.86
Mfng	-0.823315	2.85058	9.01349	0.00267994	0.0261445	-1.76947	NM_008595	4.39	2.72	6.09	5.08	7.88	6.42	8.27	6.07
Cd52	-0.497012	7.56457	9.00736	0.00268895	0.0262121	-1.41129	NM_013706	694.24	712.7	870.81	731.9	885.02	887.85	1119.33	870.67
Tpsab1	-1.52531	4.48442	8.98745	0.0027184	0.0264623	-2.87848	NM_031187,NR_033521	19.44	24.97	4.05	17.47	102.95	42.01	20.67	15.24
Ddt	-0.539792	4.25232	8.98716	0.00271883	0.0264623	-1.45376	NM_010027	47.94	57.89	56.08	56.12	82.63	76.23	60.88	67.5
Stard3nl	-0.523466	5.11287	8.98336	0.00272449	0.0264811	-1.4374	NM_024270	39.66	35.74	35.36	31.92	41.01	43.61	54.03	43.09
Ube3b	0.418671	6.11367	8.98304	0.00272497	0.0264811	1.3367	NM_054093	26.22	17.82	23.45	24.29	19.38	12.96	11.22	19.05
Commd7	-0.433808	5.43866	8.97483	0.00273723	0.0265675	-1.35079	NM_001195390,NM_133850	16.73	17.72	17.17	18.32	20.33	20.55	21.8	22.16
Mtor	0.419413	5.651	8.97426	0.00273809	0.0265675	1.33738	NM_020009	11.44	8.18	9.16	10.74	8	5.78	4.84	8.3
Tmem261	-0.550241	5.37695	8.97239	0.0027409	0.0265742	-1.46433	NM_025849	98.27	91.39	96.76	86.85	105.33	110.08	155.94	110.62
Tecpr2	0.546432	4.34846	8.96895	0.00274606	0.0266022	1.46047	NM_001081057,NM_001289510,NM_175336	5.45	3.29	5.11	4.58	3.47	2.32	2.1	3.57
Gata3	0.399574	7.25522	8.96765	0.00274801	0.0266022	1.31912	NM_008091	92.87	78.32	84.48	76.52	62.52	52.57	41.28	73.15
Myh7b	0.851913	1.68068	8.96015	0.00275933	0.0266912	1.80489	NM_001085378	1.35	0.92	0.74	0.9	0.67	0.38	0.45	0.46
Tnfaip6	-1.09537	0.353334	8.9506	0.00277379	0.0267998	-2.13669	NM_009398	0.75	0.38	1.16	0.83	1.83	1.32	0.9	2.04
Hr	0.626765	5.12196	8.94992	0.00277482	0.0267998	1.5441	NM_021877	13.98	12.05	8.84	11	8.5	5.35	3.84	9.86
Hipk1	0.439667	6.45946	8.94377	0.00278417	0.0268475	1.35629	NM_001301304,NM_001301306,NM_010432,NR_125731	22.73	14.13	19.22	19.38	15.64	10.76	8.53	15.6
Ubqln4	0.37109	6.27146	8.94296	0.00278541	0.0268475	1.29333	NM_033526	47.1	34.96	39.51	37.1	33.61	22.39	22.96	32.5
Isyna1	0.40562	5.96275	8.94246	0.00278617	0.0268475	1.32466	NM_023627	76.22	65.44	55.66	52.59	50.96	38.16	35.05	47.3
Emb	-0.416124	6.36138	8.9343	0.00279865	0.0269334	-1.33434	NM_010330	52.53	29.14	43.63	43.87	61.56	42.32	45.86	52.89
9430020K01Rik	0.427861	6.20987	8.93383	0.00279936	0.0269334	1.34524	NM_001081963	22.87	15.04	17.46	19.86	17.62	10.79	9.25	13.33
Alox12e	-1.71544	1.28146	8.92561	0.00281199	0.0270326	-3.28397	NM_145684	1.18	0.16	0.1	1.61	2.23	1.88	1.34	3.57
9430038I01Rik	-0.85348	2.83055	8.92433	0.00281397	0.0270326	-1.80685	NM_029886	8.09	10.4	5.74	6.66	10.49	13.09	14.22	12.18
Cep41	0.56009	3.89718	8.91999	0.00282067	0.0270762	1.47436	NM_031998,NR_130775,NR_130781	12.01	10.2	9.37	8.68	8.47	6.82	4.78	9.07
Ndufb4	-0.623765	6.96855	8.91847	0.00282301	0.0270781	-1.54089	NM_026610	470.73	653.09	560.98	550.12	567.69	792.9	945.22	742.83
1600014C10Rik	0.422269	5.59388	8.91522	0.00282803	0.0271055	1.34003	NM_001085385,NM_028166	33	22.49	27.95	24.07	18.47	16.11	19.12	17.78
Ptbp1	0.3994	9.09764	8.90419	0.00284517	0.027249	1.31896	NM_001077363,NM_001283013,NM_008956	367.52	282.18	274.82	328.74	267.61	178.92	168.99	251.05
Arhgef39	-0.730033	2.55266	8.9017	0.00284906	0.0272655	-1.65868	NM_001013377	4.25	4.43	5.06	3.81	6.36	5.18	6.97	7.76
Gal3st4	-0.874547	1.01009	8.89665	0.00285695	0.0273097	-1.83343	NM_001033416	0.86	0.55	0.56	0.68	1.32	0.96	0.98	1.11
2002-03-01	0.422226	6.95333	8.89596	0.00285802	0.0273097	1.33999	NM_133684	142.25	109.53	117.97	117.66	89.59	78.53	86.91	68.76
Prelp	1.00592	3.25385	8.89018	0.00286708	0.0273755	2.00822	NM_054077	7.03	3.54	7.1	3.94	2.38	2.07	0.99	4.42
Yipf1	-0.487323	4.77943	8.88835	0.00286995	0.0273821	-1.40184	NM_001205156,NM_145550	29.75	29.61	31.18	26.56	40.45	36.1	37.58	33.26
3010026O09Rik	0.666123	3.40182	8.88105	0.00288146	0.0274565	1.5868	NM_026543	19.21	22.66	15.58	20.82	11.3	11.58	9.78	12.06
Sema3f	0.4003	7.55655	8.88063	0.00288212	0.0274565	1.31978	NM_011349	107.58	79.93	88.92	111.02	78.86	59.1	50.26	78.89
Axl	0.387394	9.58596	8.86339	0.00290948	0.0276752	1.30803	NM_001190974,NM_001190975,NM_009465	309.38	247.95	244.02	251.81	231.65	157.69	140.56	202.74
Syne3	0.601682	5.16845	8.86312	0.00290989	0.0276752	1.51748	NM_001042699,NM_172500	15.82	13.21	9.05	11.43	9.95	6.02	4.4	9.78
Rab4b	-0.44538	4.97999	8.85915	0.00291623	0.0276752	-1.36167	NM_029391	43.55	35.63	39.95	39.82	52.41	43.18	51.71	46.15
Gm6644	0.45943	5.72981	8.85883	0.00291675	0.0276752	1.375	NR_037965	73.34	93.49	68.84	68.52	60.08	50.24	42.23	49.61
2210404O09Rik	-0.698751	2.61813	8.85843	0.00291739	0.0276752	-1.6231	NM_001256493	3.66	3.21	3.56	2.71	5.28	4.68	4.87	4.28
Card6	0.47649	5.06274	8.85787	0.00291828	0.0276752	1.39135	NM_001163138	12.27	11.29	15.74	12.25	11.25	7.67	6.07	8.91
Naip2	-0.487547	4.71931	8.85116	0.00292902	0.0277368	-1.40206	NM_001126182,NM_010872	7.99	4.96	7.89	6.82	10.54	7.64	8.25	8.32
Pogk	0.35055	6.3696	8.85074	0.0029297	0.0277368	1.27505	NM_001142948,NM_175170	21.92	17.3	17.41	19.48	16.1	12.08	11.19	14.64
5430427O19Rik	-0.751523	3.05346	8.84969	0.00293138	0.0277368	-1.68357	NM_001163539	2.04	1.79	2.98	2.89	3.17	3.55	3.88	3.95
Xpo5	0.436482	5.4353	8.84483	0.00293921	0.0277517	1.3533	NM_028198	24.87	16.99	19.21	20.89	19.1	11.06	10.47	14.62
Shmt2	0.426254	7.27483	8.84467	0.00293946	0.0277517	1.34374	NM_001252316,NM_028230	132.1	131.23	96.08	124.76	101.15	72.82	64.56	91.37
Fhl2	0.426758	5.50995	8.84439	0.00293991	0.0277517	1.34421	NM_001289533,NM_010212	59.89	57.76	47.35	54.55	41.44	33.12	37.55	35.02
Dynlt1c	-0.491326	7.81584	8.8432	0.00294183	0.0277517	-1.40574	NM_001166630,NM_001166630_1	530.51	569.75	560.59	531.69	599.13	712.14	780.06	644.79
Ppm1l	0.743002	2.93501	8.84186	0.00294399	0.0277517	1.67365	NM_178726	4.44	2.47	3.45	4.26	2.31	1.7	1.3	2.64
Abcf1	0.362573	6.97323	8.83803	0.00295017	0.027789	1.28572	NM_013854	74.17	68.32	63.11	69.74	59.61	43.69	39.87	51.94
Gemin7	-0.502959	5.15242	8.83266	0.00295886	0.0278501	-1.41712	NM_027189	70.27	78.82	82.46	68.9	85.78	99.4	101.11	93.76
Gabpb1	-0.362769	6.19841	8.82605	0.00296961	0.0279303	-1.28589	NM_001271467,NM_001271468,NM_001271469,NM_001271470,NM_001271492,NM_010249,NM_207669,NR_073183	42.61	38	44.66	35.89	54.8	40.36	41.89	55.33
Dcakd	0.358868	6.50091	8.82442	0.00297225	0.0279343	1.28242	NM_026551	116.73	87.79	86.71	97.37	80.3	60.23	60.76	72.26
Haghl	-0.573709	3.97086	8.81278	0.00299128	0.0280921	-1.48835	NM_001271433,NM_001271434,NM_001271435,NM_001271436,NM_001271437,NM_026897	18.02	15.4	14.32	20.35	25.87	24.43	19.3	21.13
Lgals7	-1.40775	5.37819	8.81002	0.00299581	0.0281137	-2.65323	NM_008496	45.96	59.64	23.69	200.72	374.81	192.41	109.53	141.96
Atf3	-0.539471	5.17497	8.80134	0.0030101	0.0282254	-1.45344	NM_007498	18.33	20.71	25.1	30.72	30.81	34.65	26.61	32.34
Il1f9	-1.34234	1.91819	8.80006	0.0030122	0.0282254	-2.53562	NM_153511	1.51	1.28	0.83	4.64	8.46	3.71	2.7	4.78
Chd6	0.499464	5.51463	8.79758	0.0030163	0.0282353	1.41369	NM_173368,NR_126509	8.07	6.41	7.51	7.75	5.58	4.47	2.76	6.51
Bag6	0.378273	7.93569	8.7967	0.00301775	0.0282353	1.29979	NM_001252468,NM_001252469,NM_057171	126.77	101.71	105.12	121.3	101.17	70.37	60.68	86.52
AI504432	-0.872087	1.9194	8.79287	0.0030241	0.0282654	-1.83031	NR_033498	0.44	0.58	0.99	0.78	1.21	0.98	1.03	1.43
Sgsh	0.473322	5.08498	8.79205	0.00302547	0.0282654	1.3883	NM_018822	16.82	10.89	12.57	15.02	11.45	7.05	6.85	10.93
Syt8	-1.23468	1.41035	8.78502	0.00303714	0.0283534	-2.35329	NM_001285857,NM_001285858,NM_001285861,NM_018802	1.32	3.38	1.12	1.11	3.32	5.69	2.93	3.12
Kmt2a	0.505082	6.18029	8.78211	0.00304199	0.0283776	1.4192	NM_001081049	9.19	6.08	7.51	7.53	6.34	4.23	2.73	6.31
Bri3	-0.462761	6.21874	8.7674	0.00306662	0.0285862	-1.37818	NM_001163709,NM_018772	122.46	125.09	116.15	108.61	129.87	149.79	160.25	139.34
Lcp2	-0.413019	6.25885	8.76419	0.00307202	0.0285942	-1.33147	NM_010696	35.01	20.56	32.43	33.11	40.77	30.16	32.65	41.34
Dusp22	-0.652741	3.40309	8.76419	0.00307203	0.0285942	-1.57215	NM_001037955,NM_134068	7.06	5.33	6.81	8.36	11.53	9.21	11.65	10.76
Mtmr6	-0.368505	6.57672	8.76148	0.00307659	0.0286126	-1.29101	NM_144843	39.35	25.34	32.83	35.22	41.89	34.66	35.92	41.06
Ifnar2	-0.368093	6.44005	8.76032	0.00307855	0.0286126	-1.29065	NM_001110498,NM_010509	94.45	72.88	83.57	88.94	102.22	91.42	99.57	101.7
Tmed2	-0.399642	8.78347	8.74829	0.00309893	0.0287807	-1.31918	NM_019770	326.37	315.91	298.16	290.4	371.34	350.3	373.3	361.66
D930015E06Rik	0.40951	5.23414	8.74661	0.00310178	0.0287859	1.32823	NM_172681	14.94	10.61	14.73	12.38	11.16	7.64	7.37	9.75
Fasn	0.53448	7.62821	8.73688	0.00311838	0.0289186	1.44842	NM_007988	50.14	33.72	27.19	28.19	29.09	16.26	16.11	26.43
Por	0.398075	7.08308	8.73317	0.00312473	0.0289561	1.31775	NM_008898	102.86	84.18	90.07	104.87	68.14	60.18	50.08	84.99
Ergic1	0.355415	7.05251	8.72856	0.00313265	0.0290081	1.27935	NM_026170	94.07	72.51	79.61	93.38	70.14	54.05	50.84	65.18
Tbca	-0.488775	6.46926	8.71409	0.0031576	0.0292177	-1.40325	NM_009321	338.38	374.69	396.25	299.24	387.17	460.39	478.3	432.07
Zfp120	-0.491319	4.45092	8.6993	0.00318333	0.0294004	-1.40573	NM_023266,NM_181266	7.49	5.64	7.76	6.09	8.26	8.26	8.33	8.93
Scn5a	0.492294	6.74268	8.69919	0.00318352	0.0294004	1.40668	NM_001253860,NM_021544	31.54	16.65	20.1	20.99	19.26	11.34	9.95	17.27
Birc6	0.443066	6.48422	8.6987	0.00318437	0.0294004	1.35949	NM_007566	12.24	8.07	9.19	8.86	8.37	5.08	4.41	7.94
Ncapd3	0.454909	5.14106	8.69497	0.00319089	0.0294272	1.3707	NM_178113	13.58	10.39	10.17	10.18	8.92	5.69	5.61	9.31
Islr	-0.763459	2.15007	8.69437	0.00319194	0.0294272	-1.69756	NM_001195431,NM_012043	2.15	2	2.92	2.67	4.41	4.12	2.96	3.22
Zmiz1	0.52919	7.57685	8.69195	0.00319619	0.0294448	1.44312	NM_183208	54.14	30.16	44.4	50.19	32.68	23.88	17.31	39.2
Ncaph	0.426976	6.22667	8.68525	0.00320796	0.0295315	1.34441	NM_144818	59.03	50.4	44.68	44.13	38.6	26.97	25.32	44.04
Nsdhl	-0.520438	4.72143	8.66547	0.00324296	0.0298319	-1.43439	NM_010941	17.92	15.99	13.7	14.01	21.68	16.26	22.46	18.81
Cox18	0.487201	4.35578	8.66282	0.00324769	0.0298421	1.40172	NM_001033310,NM_001163456,NR_028088	31.24	28.55	27.65	33.97	23.85	17.29	15.48	22.4
Cnksr1	0.752335	2.7196	8.66219	0.00324881	0.0298421	1.68452	NM_001081047	4.56	4.38	5.66	6.04	3.45	3.33	1.91	2.43
Tubgcp6	0.566875	4.34443	8.65974	0.00325317	0.0298577	1.48131	NM_001163319	5.53	4.27	5.18	5.63	3.87	2.7	1.94	4.28
Dnaaf5	0.464359	4.52677	8.65857	0.00325526	0.0298577	1.3797	NM_001081265	12.89	10.39	11.22	12.81	9.09	6.54	6.27	9.3
Ccnk	0.358656	6.17763	8.65598	0.00325989	0.0298719	1.28223	NM_009832	53	41.69	47.25	50.98	39.79	30.89	26.02	40.08
Lpar6	-0.426191	5.13497	8.65505	0.00326156	0.0298719	-1.34368	NM_175116	18.04	16.19	21.82	19.93	23.92	23.54	19.46	25.15
Tctex1d2	-0.582936	4.17847	8.6458	0.00327817	0.0300022	-1.49789	NM_025329	47.59	44.59	48.72	53.2	56.08	67.25	73.39	60.42
Tmed5	-0.357689	6.33252	8.63907	0.00329029	0.0300709	-1.28137	NM_028876	32.74	26.32	28.27	27.35	36.12	31.95	32	31.64
Asns	-0.409615	5.50263	8.63898	0.00329046	0.0300709	-1.32833	NM_012055	29.39	32.01	33.62	34.11	44.13	36.71	29.55	46.47
Zfp367	0.448751	4.94465	8.63554	0.00329668	0.0301059	1.36486	NM_175494	19.89	15.3	13.94	13.09	11.58	9.13	9.05	11.4
Slc35e4	0.449314	5.57001	8.62753	0.0033112	0.0302165	1.36539	NM_153142	30.02	30.47	21.69	27.54	23.27	16.37	16.29	17.26
Tmem184c	-0.409126	4.97597	8.61666	0.00333103	0.0303754	-1.32788	NM_145599	16.34	13.86	15.14	17.28	21.46	16.57	17.27	19.83
Wiz	0.442243	5.60764	8.61265	0.00333836	0.030411	1.35872	NM_011717,NM_212438,NR_033525	23.49	17.85	18.64	24.47	18.68	11.98	9.97	16.11
Cd1d1	-0.805758	2.80207	8.61188	0.00333977	0.030411	-1.74806	NM_007639	4.41	3.75	6.39	3.07	8.47	7.73	5.93	5.52
Rgl3	-1.02929	0.375222	8.60914	0.00334481	0.0304349	-2.04102	NM_023622	0.48	0.28	0.72	0.46	1.27	0.76	0.77	0.8
Eprs	0.375042	7.33232	8.60114	0.00335952	0.0305466	1.29688	NM_029735	67.85	52.09	53.81	52.18	48.2	34.94	29.74	45.74
Aspm	0.467045	5.25402	8.5982	0.00336496	0.0305709	1.38228	NM_009791	8.85	6.14	5.82	5.65	4.92	3.49	3.46	5.49
Fam101b	-0.748765	7.78029	8.59706	0.00336706	0.0305709	-1.68035	NM_029658	56.02	33.16	119.28	79.23	121.05	93.56	108.19	108.72
B4galt1	0.36087	7.9084	8.59307	0.00337444	0.0306159	1.2842	NM_022305	102.58	75.82	99.99	81.96	75.04	59.58	50.63	68.55
Camk2d	0.371291	6.51545	8.58817	0.00338354	0.0306763	1.29351	NM_001025438,NM_001025439,NM_001293663,NM_001293664,NM_001293665,NM_001293666,NM_023813	33.25	22.7	26.23	29.87	23.78	17.56	15.14	22.23
Slc31a1	-0.35485	6.44706	8.58111	0.00339668	0.0307732	-1.27885	NM_175090	34.61	25.55	33.95	30.72	40.44	33.01	34.33	35.39
Mlh3	0.486252	4.36368	8.57672	0.00340487	0.0308253	1.4008	NM_001304475,NM_175337	7.42	5.35	7.65	5.64	5.04	3.82	3.57	4.4
Lyplal1	-0.777021	2.33417	8.5751	0.00340792	0.0308307	-1.71359	NM_146106	3.73	3.18	4.67	3.73	6.77	6.74	5.58	4.31
Asprv1	-2.2175	4.25041	8.56968	0.00341808	0.0309003	-4.65087	NM_026414	1.65	2.14	2.02	22.97	85.17	19.52	6.81	19.31
Adora2b	-0.776359	1.71822	8.56554	0.00342586	0.0309484	-1.7128	NM_007413	1.84	1.73	2.66	2.02	3.68	2.84	2.96	3.31
Ptpn22	0.714241	3.33085	8.55937	0.00343747	0.0310156	1.64062	NM_008979,NR_104070	7.22	9.17	5.73	5.54	4.13	3.44	3.16	4.76
Dusp4	0.476062	5.84039	8.55834	0.00343943	0.0310156	1.39094	NM_176933	46.21	40.83	49.48	35.81	27.37	26.88	18.9	39.81
Scd1	-0.575448	7.44973	8.55692	0.00344212	0.0310156	-1.49014	NM_009127	49.56	30.76	58.77	36.79	83.87	41.05	40.05	75.71
Tal1	-0.980861	1.38665	8.55637	0.00344316	0.0310156	-1.97364	NM_001287388,NM_011527	1	0.28	0.53	0.68	0.96	0.92	1.2	1.22
Mrpl40	-0.44399	5.68268	8.5481	0.00345883	0.0311345	-1.36036	NM_010922	72.49	80.87	68.7	69.74	90.87	90	93.53	81.7
Phf11a	0.695834	3.02721	8.54032	0.00347364	0.0312454	1.61982	NM_172603	13.4	9.22	14.98	12.49	6.01	6.95	7.4	6.96
Wfdc21	-1.1463	1.7064	8.53882	0.00347651	0.0312488	-2.21345	NM_183249	8.57	5.86	12.62	21.46	41.15	12.43	16.89	29.12
Dazap2	-0.349396	7.94242	8.53603	0.00348184	0.0312744	-1.27403	NM_011873	201.24	165.31	193.03	210.38	253.65	201.52	200.73	229.25
Chsy1	-0.344016	6.45577	8.53302	0.00348761	0.0313038	-1.26929	NM_001081163	31.14	23.71	30.7	26.79	35.4	28.02	29.08	36.05
C1s2	-1.02107	2.28198	8.53142	0.00349067	0.0313089	-2.02943	NM_173864	1.68	2.8	1	1.73	4.75	3.97	1.86	3.12
Ctss	-0.446029	9.78761	8.52567	0.00350171	0.0313856	-1.36229	NM_001267695,NM_021281	1139.5	809.22	950.56	853.46	1287.09	1020.79	1272.4	960.31
Mcph1	0.468113	4.6857	8.5243	0.00350436	0.031387	1.3833	NM_173189	10.4	7.81	11.47	9.25	7.59	5.87	4.73	7.38
Parp10	0.336141	5.74339	8.51905	0.00351447	0.0314238	1.26238	NM_001163575,NM_001163576	29.42	24.55	27.68	28.77	23.5	18.62	16.3	20.9
Hmgcl	-0.478058	5.14869	8.51722	0.00351802	0.0314238	-1.39287	NM_008254	35.06	30.61	40.12	35	42.87	43.59	48.67	39
Ccdc84	-0.839676	1.61372	8.51713	0.00351819	0.0314238	-1.78965	NM_201372	2.52	3.6	3.77	2.8	4.54	5.28	4.77	5.99
Tmem30a	-0.391105	7.62969	8.51699	0.00351846	0.0314238	-1.3114	NM_133718	80.16	67.44	71.2	66.62	88.46	81.36	87.25	77.2
Mthfsl	-0.611041	4.18065	8.51198	0.00352815	0.0314818	-1.52736	NM_001128601	34.54	41.03	34.16	30.99	40.87	51.38	52.83	46.64
Smim11	-0.60348	3.97716	8.51105	0.00352997	0.0314818	-1.51938	NM_138743	62.34	60.78	60.99	56.57	71.74	86.26	90.8	74.9
Ppp1r7	0.355235	6.28401	8.5079	0.00353608	0.031514	1.27919	NM_023200	41.34	36.95	33.25	34.03	28.93	23.33	23.63	26.98
Ccdc6	0.416192	6.27041	8.49916	0.00355311	0.0316433	1.3344	NM_001111121	28.15	20.45	23.84	23.53	21.93	14.39	10.74	18.79
Trrap	0.487603	6.02164	8.49768	0.003556	0.0316466	1.40211	NM_001081362	10.6	6.72	9.89	8.57	7.36	4.55	3.69	7.79
Ccdc88c	0.669091	3.4355	8.49577	0.00355973	0.0316574	1.59007	NM_026681	3.7	2.42	3.27	3.12	2.56	1.41	1.1	2.16
Slc43a2	0.44345	6.3133	8.48631	0.00357828	0.0317999	1.35985	NM_001199283,NM_001199284,NM_173388	24.76	13.21	21.1	19.7	17.02	12.31	9.48	13.34
Atp5c1	-0.429422	9.14681	8.48268	0.00358543	0.031841	-1.34669	NM_001112738,NM_020615	725.41	770.38	738.99	640.31	830.8	910.75	869.34	860.45
Adrbk2	-0.664302	3.4496	8.47652	0.00359759	0.0319149	-1.5848	NM_001285806,NM_177078	2.06	1.45	2.28	1.83	3.06	2.61	1.69	3.66
Mtbp	0.376406	6.01497	8.4759	0.00359883	0.0319149	1.2981	NM_001168250,NM_134092	37.47	34.51	34.36	36.1	27.72	20.74	20.24	31.41
Hsd17b7	-0.622269	3.95136	8.47239	0.00360577	0.0319539	-1.53929	NM_010476	5.95	3.42	3.38	3.36	6.55	3.99	5.52	6.2
Pi16	-1.11268	2.75566	8.46384	0.00362276	0.0320671	-2.16247	NM_023734	3.99	0.94	3.52	3.67	9.98	3.94	2.97	7.2
Slc4a8	0.933519	1.37453	8.46291	0.00362461	0.0320671	1.90993	NM_021530	0.31	0.3	0.55	0.46	0.29	0.15	0.12	0.22
St8sia4	-0.568096	4.86746	8.46211	0.0036262	0.0320671	-1.48257	NM_001159745,NM_009183	7.05	3.81	8.74	7.2	10.33	8.89	8.03	8.56
H2-T9	-0.448427	6.25969	8.46017	0.00363008	0.0320789	-1.36455	NM_010399	59.8	68.2	68.6	61.33	81.03	91.48	74.26	69.14
Med11	-0.516026	4.84668	8.44346	0.00366358	0.0323521	-1.43001	NM_025397	48.72	53.77	50.09	44.54	58.17	59.65	71.61	62.36
Tmem147	-0.470336	5.31428	8.43806	0.00367448	0.0324257	-1.38543	NM_027215	70.07	71.07	73.96	72.31	82.58	89.86	100.22	81.33
Pus7	0.343427	5.9778	8.43557	0.00367952	0.0324354	1.26877	NM_001289780,NM_001289781,NM_178403	28.31	26.34	27.85	27.18	21.2	17.46	16.66	23.17
Mcu	0.437722	5.08838	8.4341	0.0036825	0.0324354	1.35446	NM_001033259	22.1	19.09	18.46	24.46	17.56	11.49	11.62	16.02
Traf3	0.467327	6.07269	8.43369	0.00368332	0.0324354	1.38255	NM_001286122,NM_011632	20.2	13.69	15.11	16.04	13.27	8.9	6.69	14.29
Slc25a23	0.722336	4.14745	8.43103	0.00368871	0.0324601	1.64985	NM_025877	9.26	6.64	11.32	12.89	9.01	5.3	3.28	4.76
Tor1a	-0.383456	6.15147	8.42177	0.00370756	0.0325765	-1.30446	NM_144884	72.04	69.17	73	69.2	83.57	78.27	86.25	83.2
Cpq	-0.453646	6.02772	8.42172	0.00370765	0.0325765	-1.3695	NM_018755,NM_176073	53.03	37.58	48.42	45.87	59.01	58.14	61.68	45.04
Gas2l1	0.382741	5.81787	8.42071	0.00370971	0.0325765	1.30382	NM_001190406,NM_001190408,NM_030228,NM_144560	44.43	32.03	31.7	40.55	30.19	22.16	20.42	30.63
Ltbr	-0.353841	6.79502	8.41739	0.00371648	0.0326132	-1.27796	NM_010736	80.9	63.97	72.51	80.08	91.03	80.5	82.99	86.26
Ephb2	0.555436	3.88799	8.41017	0.00373127	0.0327051	1.46961	NM_001290753,NM_010142	6.15	4.6	4.74	6.24	4.22	2.83	2.49	3.95
Ptgs2os2	-0.856264	1.71424	8.40974	0.00373216	0.0327051	-1.81034	NR_110420	2.05	2.92	1.55	1.82	3.46	3.11	3.46	3.75
Ep400	0.443437	6.32837	8.40769	0.00373637	0.0327151	1.35984	NM_029337,NM_173066	15.33	10.42	12.79	12.34	11.65	6.91	5.53	10.27
Klf6	-0.343704	7.83646	8.40665	0.0037385	0.0327151	-1.26901	NM_011803	77.59	68.4	68.87	73.68	90.33	78.54	75.32	86.14
Itga4	-0.507309	5.25858	8.40514	0.00374162	0.0327196	-1.4214	NM_010576	6.25	2.9	5.56	4.41	6.94	5.04	5.12	7.28
Clstn1	0.345982	7.17408	8.39903	0.0037542	0.0328069	1.27102	NM_001290989,NM_023051	64.32	45.05	56.01	53.85	46.89	35.24	31.8	42.07
Dhcr24	-0.575982	6.10935	8.39745	0.00375748	0.0328128	-1.49069	NM_053272	31.32	20.32	14.39	17.9	38.2	20.27	28.24	26.01
Rims2	0.928807	1.45551	8.39372	0.00376519	0.0328572	1.9037	NM_001256382,NM_001256383,NM_001256384,NM_053271	0.96	0.84	0.61	0.6	0.54	0.44	0.22	0.51
R74862	-0.939851	0.993842	8.39042	0.00377203	0.0328941	-1.91833	NR_015529,NR_110354,NR_110355	0.6	1.02	1.1	0.79	1.8	1.11	1.68	1.7
Adcy3	0.553562	4.8179	8.38622	0.00378076	0.0329473	1.4677	NM_001159536,NM_001159537,NM_138305	13.49	9.22	12.16	9.91	9.69	5.17	4.41	8.9
Tmem167	-0.3968	6.03676	8.3847	0.00378392	0.0329473	-1.31658	NM_025335	8.47	7.73	7.68	6.8	8.81	8.28	9.5	9.59
Rapgef1	0.437646	7.10332	8.38355	0.00378633	0.0329473	1.35439	NM_001039086,NM_001039087,NM_054050	48.59	33.48	35.14	44.59	32.74	21.81	19.35	35.22
Chkb	-0.465846	4.75958	8.38245	0.00378861	0.0329473	-1.38113	NM_007692,NR_037153,NR_037154	18.64	19.14	23	19.97	24.79	24.39	23.58	27.66
Hist1h2bc	0.566121	4.7218	8.38012	0.00379347	0.0329668	1.48054	NM_001290380,NM_023422	77.77	74.63	101.82	92.43	40.36	56.69	55.03	55.45
Soat2	-0.983014	0.631196	8.37815	0.00379759	0.0329798	-1.97659	NM_146064	0.74	0.65	0.66	0.86	0.85	1.3	1.4	1.59
Mast4	0.404368	6.02326	8.37184	0.00381079	0.0330658	1.32351	NM_175171	12.15	7.79	10.58	10.45	8.76	6.43	4.88	8.05
Foxk1	0.453487	5.68897	8.37091	0.00381276	0.0330658	1.36935	NM_199068	14.18	9.37	12.67	11.39	10.59	6.5	5.09	9.67
Pvt1	-0.565418	4.25612	8.36228	0.0038309	0.0332003	-1.47982	NR_003368	6.51	6.94	8.31	8.85	9.3	11.61	9.61	10.04
Nuak2	0.410836	5.39186	8.35424	0.00384789	0.0333245	1.32946	NM_001195025,NM_028778	29.7	21.99	20.02	23.36	20.26	12.97	13.77	17.93
Dhx8	0.382808	5.63684	8.3485	0.00386005	0.0334068	1.30388	NM_144831	21.37	16.62	20.93	19.91	17.84	11.92	10.09	15.35
Zzef1	0.44543	5.0504	8.34642	0.00386448	0.0334222	1.36172	NM_001045536	5.89	3.74	5.19	5.35	4.19	2.66	2.65	3.95
Arrb2	-0.362598	7.00692	8.34343	0.00387085	0.0334542	-1.28574	NM_001271358,NM_001271359,NM_001271360,NM_145429	107.9	78.76	91.99	108.32	124.74	100.29	108.96	113.4
Tlr4	-0.44373	5.30205	8.33755	0.0038834	0.0335397	-1.36012	NM_021297	15.96	8.85	14.53	13.88	17.6	15.76	15.64	15.33
P3h2	0.824815	2.16779	8.33471	0.00388947	0.033569	1.77131	NM_173379	4.2	2.65	3.89	5.14	2.64	1.87	1.11	2.59
F10	-0.866112	2.08764	8.33328	0.00389254	0.0335725	-1.82274	NM_001242368,NM_007972	2.22	1.94	1.02	1.62	3.88	2.66	1.66	3.37
Wdr45b	-0.36901	6.40167	8.33159	0.00389615	0.0335806	-1.29147	NM_025793	50.19	49.83	49.66	47.86	59.48	58.49	54.97	56.41
Commd4	-0.516368	4.82703	8.32773	0.00390445	0.0336027	-1.43035	NM_025417	51.63	59.49	49.1	54.26	74.35	63.02	77.25	60.81
Folr2	-0.662005	5.20123	8.32711	0.00390578	0.0336027	-1.58228	NM_001303231,NM_001303239,NM_008035	57.94	26.98	62.85	41.6	58.5	55.32	84.61	62.47
Cebpzos	-0.574748	4.8365	8.32667	0.00390673	0.0336027	-1.48942	NM_001177402,NM_001177403	26.3	30.63	26.21	25.48	33.19	37.86	43.9	30.54
1500012F01Rik	-0.728656	5.96402	8.31388	0.00393432	0.0338169	-1.6571	NM_001081005	85.77	120.78	164.87	130.34	116.53	252.59	191.52	172.04
2010204K13Rik	-0.777467	1.67728	8.30979	0.00394319	0.03387	-1.71412	NR_027924,NR_027925	6.91	6.35	5.19	5.47	9.26	7.58	9.72	9.61
Mocs2	-0.431816	5.01997	8.30803	0.00394701	0.0338796	-1.34893	NM_001113374,NM_001113375,NM_013826	26.38	22.35	23.09	24.04	31.47	27.04	30.6	26.84
Macf1	0.43748	6.52141	8.30475	0.00395416	0.0339178	1.35424	NM_001199136,NM_001199137	10.4	6.96	9.49	8.3	7.78	4.77	3.93	7.25
Tceb3	0.331518	6.49677	8.2998	0.00396495	0.0339765	1.25834	NM_013736	36.9	27.98	33.3	34.05	28.06	21.3	20.65	24.92
Ltbp1	0.369071	7.96477	8.29913	0.00396641	0.0339765	1.29152	NM_019919,NM_206958	74.62	56.5	54.89	57.57	52.51	36.54	34.93	48.34
Nlrc4	-0.740148	2.29751	8.29784	0.00396923	0.0339776	-1.67035	NM_001033367	1.74	0.98	1.84	1.21	2.11	1.95	2.08	2.45
Wdhd1	0.452269	5.01999	8.29248	0.00398096	0.0340549	1.36819	NM_172598	17.89	12.47	12.25	11.86	10.51	7.21	7.51	10.85
Eif3e	-0.410375	8.86239	8.2853	0.00399673	0.0341508	-1.32903	NM_008388	399.43	415.77	477.54	420.71	506.37	571.62	453.66	515.07
Src	0.405204	6.24575	8.2849	0.00399762	0.0341508	1.32428	NM_001025395,NM_009271	40.37	32.23	31.26	31.99	26.49	20.02	16.51	30.71
Zfp704	0.546812	5.60449	8.28338	0.00400097	0.0341562	1.46085	NM_133218	7.53	3.45	6.9	6.77	4.26	3.05	2.8	5.14
Satb2	0.6279	3.7831	8.2817	0.00400466	0.0341646	1.54531	NM_139146	5.83	4.49	4.5	4.02	3.17	2.19	1.82	4.01
Bnip2	-0.360945	7.18513	8.27198	0.00402616	0.0343247	-1.28427	NM_001008238,NM_016787	34.24	31.67	31.47	33.72	40.87	34.3	38.28	37.95
Figf	1.08001	0.329485	8.26882	0.00403318	0.0343558	2.11405	NM_001308489,NM_010216	1.62	0.99	1.25	2.34	0.7	0.93	0.28	0.71
Tmem218	-0.53308	4.49125	8.26787	0.00403527	0.0343558	-1.44702	NM_001310096,NM_025464	33.02	30.07	26.47	29.87	35.23	38.73	43.09	36.86
Brd4	0.420211	7.06764	8.26491	0.00404187	0.0343887	1.33812	NM_001286630,NM_020508,NM_198094	47.49	35.2	35.26	40.38	34.95	24.16	17.95	32.57
Ecm2	-0.943901	1.09054	8.26235	0.00404757	0.034414	-1.92372	NM_001012324	0.89	0.47	0.5	0.53	1.3	1.28	0.78	0.74
Pla2g4a	-0.351388	6.89847	8.25248	0.00406963	0.0345759	-1.27579	NM_001305632,NM_008869	63.07	50.29	61.19	53.39	65.04	61.02	62.64	71.95
Samd4b	0.406979	6.37592	8.25137	0.00407212	0.0345759	1.32591	NM_175021	39.7	26.82	29.36	34.81	27.19	18.45	16.21	28
Ugt1a7c	-0.444517	5.03491	8.2287	0.0041233	0.0349868	-1.36086	NM_201642	15.6	10.22	12.75	13.32	18.37	12.37	16.5	16.02
2011-09-01	0.377133	7.73826	8.2272	0.00412672	0.0349922	1.29876	NM_001009818	84.26	68.02	72.82	64.35	60.04	43.98	37.73	61.49
Cenpj	0.430896	5.00652	8.22162	0.00413943	0.0350764	1.34807	NM_001014996	15.21	12.14	13.04	10.63	9.28	7.75	6.73	10.56
Mrpl27	-0.486482	5.2797	8.21536	0.00415373	0.0351613	-1.40102	NM_053161	95.78	91.14	74.38	90.75	106.29	110.35	124.65	97.01
Mta1	0.363155	7.72822	8.21478	0.00415505	0.0351613	1.28624	NM_054081	154.23	120.97	124.38	135.32	107.54	83.38	72.63	114.65
Wdr46	0.388468	5.69303	8.21157	0.0041624	0.0351999	1.309	NM_020603	43.99	42.55	36.92	47.82	37.56	25.43	26.57	29.55
Nav1	0.459234	7.42839	8.20648	0.00417411	0.0352751	1.37481	NM_173437	28.66	18.41	20.93	23.92	18.67	12.86	9.62	20
Mycbp2	0.475152	6.08322	8.20495	0.00417762	0.0352811	1.39006	NM_207215	9.1	5.85	8.02	7.4	6.65	4.43	2.89	6.04
Mfhas1	0.621318	3.98674	8.19935	0.00419054	0.0353483	1.53828	NM_001081279	5.59	3.5	5.02	3.74	3.72	1.82	1.82	3.29
Arrdc4	-0.574669	4.17072	8.19907	0.0041912	0.0353483	-1.48934	NM_001042592,NM_025549	11.06	7.52	10.45	12.48	18.84	15.17	13.52	10.63
Dab2ip	0.447756	5.715	8.19039	0.00421129	0.035494	1.36392	NM_001001602,NM_001114124,NM_001114125,NM_001290637,NM_001290639,NM_001290640,NM_001290641	19.32	11.07	14.94	15.64	12.52	8.93	6.6	12.69
Rpl10	-0.411253	9.86132	8.18161	0.00423171	0.0356422	-1.32984	NM_052835	1876.31	1913.05	2090.45	1868.28	2245.23	2388.85	2354.6	2217.35
Apol6	-0.614502	4.37376	8.17895	0.00423792	0.0356706	-1.53103	NM_001163621,NM_028010	12.03	12.07	7.11	13.74	18.93	16.6	12.69	14.29
Mmp3	0.628977	8.34165	8.17193	0.00425437	0.0357851	1.54647	NM_010809	347.93	426.7	226.88	402.84	160.31	174.19	232.17	251.08
Atm	0.494367	4.96741	8.16617	0.00426789	0.0358748	1.4087	NM_007499	5.36	3.96	4.59	4.01	4.12	2.52	1.81	3.24
Bst2	0.427373	7.72572	8.15943	0.00428378	0.0359843	1.34478	NM_198095	524.94	615.69	668.46	660.6	438.47	459.1	366.92	390.41
Eif3m	-0.428959	7.51271	8.1423	0.00432444	0.0363016	-1.34626	NM_145380	202.96	229.36	237.85	198.19	239.06	281.74	252.94	275.41
Brk1	-0.426097	7.40469	8.13241	0.00434809	0.0364758	-1.34359	NM_133937	218.79	254.06	233.35	220.53	266.67	275.3	294.47	281.14
Rpl17	-0.62381	11.3598	8.12555	0.00436459	0.0365731	-1.54094	NM_001002239	4209.42	5678.8	5603.94	5153.84	4929.54	8495.94	8120.75	6578.53
Nhsl1	0.451034	6.27832	8.12516	0.00436551	0.0365731	1.36702	NM_001163592,NM_173390	22.52	14.12	20	20.73	16.3	12.16	7.91	15.37
Eps8	0.38246	7.8694	8.1215	0.00437433	0.0366226	1.30356	NM_001271587,NM_001271588,NM_001271589,NM_001271595,NM_007945	121.48	96.83	87.87	104.93	82.46	61.26	55.69	88.11
Hes6	-0.503461	4.16755	8.11897	0.00438044	0.0366414	-1.41761	NM_019479	18.31	17.47	21.23	18.11	25.93	20.59	25.56	23.52
Ccdc90b	-0.555534	4.10585	8.11771	0.00438348	0.0366414	-1.46971	NM_001162918,NM_025515	15.53	13.73	15.37	12.8	18.16	18.55	21.54	16.57
Zcchc11	0.394304	5.71864	8.11696	0.00438531	0.0366414	1.31431	NM_175472	15.46	11.69	17.58	14.22	12.3	9.26	7.3	11.97
Uhrf1	0.498626	6.79464	8.11311	0.00439462	0.0366948	1.41287	NM_001111078,NM_001111079,NM_001111080,NM_010931	75.87	58.81	41.4	49.51	44.47	25.93	29.81	45.99
Lilra6	-0.743272	2.41456	8.10806	0.00440689	0.0367728	-1.67397	NM_011090,NR_028115	3.05	1.7	2.93	2.66	4.22	2.73	4.4	4.38
Lmtk2	0.528902	4.59867	8.09607	0.00443614	0.0369923	1.44283	NM_001081109	6.49	4.28	5.35	4.76	4.43	2.98	1.99	3.84
Polr1a	0.503507	5.74418	8.09485	0.00443912	0.0369926	1.41766	NM_009088	17.09	12.18	16.35	15.8	12.01	8.34	5.51	14.03
Sp2	0.421424	5.06774	8.08815	0.00445556	0.0370902	1.33925	NM_001080964,NM_030220	22.15	17.57	19.08	19.25	15.66	10.74	9.96	16.86
Homer3	-0.435052	4.5788	8.08768	0.00445672	0.0370902	-1.35196	NM_001146153,NM_011984	14.5	10.9	13.44	13.31	19.53	14.53	14.17	15.37
1810030O07Rik	-0.396846	4.91153	8.08302	0.0044682	0.0371611	-1.31663	NM_175141	17.13	13.77	17.56	14.62	21.67	17.47	16.4	19.4
Chpf	0.372943	7.02696	8.08117	0.00447276	0.0371642	1.29499	NM_001001565,NM_001001566	88.01	69.18	60.57	75.57	61.57	43.02	45.33	55.34
Nars2	0.661537	4.26992	8.08047	0.00447448	0.0371642	1.58177	NM_153591	10.02	12.97	6.44	8.18	5.46	4.51	5.74	5.9
Lair1	-0.458571	6.79126	8.07766	0.00448142	0.0371973	-1.37418	NM_001113474,NM_001302675,NM_001302676,NM_001302677,NM_001302681,NM_001302682,NM_001302683,NM_178611	48.72	31.15	43.42	42.69	45.68	46.58	59.94	48.13
Arhgef6	-0.46967	5.28419	8.07446	0.00448936	0.0372386	-1.38479	NM_152801	14.29	6.69	11.83	10.77	15.79	11.07	12.19	14.94
Fchsd1	-0.595336	3.42033	8.06798	0.00450543	0.0373416	-1.51082	NM_175684	2.92	2.63	3.45	3.09	5.58	3.93	3.12	4.02
Fcrl1	1.64755	0.968753	8.06706	0.00450772	0.0373416	3.13301	NM_001136236,NM_153090,NM_178165	0.62	1.87	5.76	1.04	0.3	0.75	0.89	0.59
Nup155	0.377885	5.98075	8.0641	0.00451509	0.0373781	1.29944	NM_133227	19.64	15.39	16.12	15.15	13.78	10.8	8.04	13.9
Grn	0.372489	9.45233	8.06199	0.00452035	0.037397	1.29458	NM_008175	654.87	441.68	522.71	529.96	488.03	325.17	316.98	371
Rpl3	-0.436586	10.3826	8.05979	0.00452585	0.0374058	-1.3534	NM_013762	1292.79	1314.88	1673.49	1346.26	1687.07	1854.62	1696.21	1564.93
Sap130	0.394055	5.84703	8.05918	0.00452737	0.0374058	1.31408	NM_172965	28.43	20.02	24.8	25.76	19.56	14.54	12.13	22.43
Susd1	0.947136	2.30615	8.05161	0.00454632	0.0375378	1.92804	NM_001163288	2.56	2.03	5.33	2	1.31	1.53	0.99	1.73
Khsrp	0.380389	7.47483	8.04919	0.00455239	0.0375632	1.30169	NM_010613	89.85	72.65	71.01	71.88	68.71	44.05	40.01	61.85
Ankrd17	0.446469	7.10498	8.04692	0.00455811	0.0375833	1.3627	NM_030886,NM_198010	29.44	19.04	24.62	26.4	21.1	14.19	10.43	20.87
Tomm40l	-0.454717	5.11393	8.04553	0.00456161	0.0375833	-1.37051	NM_001037170	15.29	16.86	15.57	13.64	20.46	17.75	20.04	17.43
Ulk2	0.388856	5.56626	8.04426	0.00456481	0.0375833	1.30935	NM_013881	17.36	11.09	13.16	13.79	11.72	7.55	8.14	10.88
Cyp4b1	1.02207	1.36977	8.04347	0.00456679	0.0375833	2.03084	NM_007823	2.76	1.23	3.63	3.97	1.53	1	0.79	1.88
Bach2	0.792345	2.77847	8.03855	0.00457922	0.0376553	1.73189	NM_001109661	1.36	1.08	2.28	1.24	0.77	0.61	0.68	1.06
Pou2f1	0.507134	4.67585	8.03764	0.00458152	0.0376553	1.42122	NM_011137,NM_198932,NM_198933,NM_198934	4.57	2.76	3.09	3.22	2.64	1.78	1.53	2.78
Arhgef28	0.589263	4.41932	8.03498	0.00458825	0.0376665	1.50448	NM_012026	6.94	5.38	4.5	7.53	4.81	2.75	2.58	4.76
Syne2	0.46724	5.31662	8.03473	0.00458888	0.0376665	1.38246	NM_001005510	3.88	2.97	2.84	2.69	2.61	1.78	1.28	2.56
Dzip1	0.329253	5.80631	8.02864	0.00460434	0.037761	1.25636	NM_025943,NR_130725	21.11	17.72	19.17	18.09	16.65	12.4	10.9	15.14
Vrk2	-0.468744	4.80826	8.02783	0.0046064	0.037761	-1.3839	NM_001252447,NM_027260	20.87	21.65	18.45	18.7	24.54	23.22	26.11	25.19
Colec12	-0.442925	5.98648	8.01877	0.0046295	0.0379257	-1.35936	NM_130449	32.98	15.3	25.86	26.28	32.46	27.83	28.56	32.44
Irf1	-0.337434	8.12388	8.01438	0.00464075	0.0379931	-1.26351	NM_001159393,NM_001159396,NM_008390	193.04	179.67	179.55	179.72	243.91	191.69	189.27	212.19
Lrrc16a	0.457465	5.32888	8.00343	0.00466888	0.0381986	1.37313	NM_026825	13.84	10.33	16.42	13.53	11.15	7.41	6.1	11.41
Gramd1c	-1.12198	0.722078	7.99272	0.00469658	0.0384002	-2.17646	NM_001172107,NM_153528	0.49	0.3	0.46	0.5	1.76	0.72	0.42	0.57
Acat2	-0.542878	5.23393	7.98863	0.00470721	0.0384621	-1.45688	NM_009338	26.2	27.95	19.71	19.48	33.08	26.27	36.12	26.45
Zfp90	-0.487612	3.941	7.98217	0.00472402	0.0385744	-1.40212	NM_011764	7.58	6.68	7.88	7.97	10.79	8.73	8.76	9.83
Eepd1	-0.695813	2.33785	7.9777	0.00473571	0.0386349	-1.6198	NM_026189	2.69	1.53	2.62	2.07	3.62	3.31	2.45	3.58
Eif1ax	-0.428193	6.79534	7.97699	0.00473758	0.0386349	-1.34555	NM_025437	202.33	198.78	177.5	172.97	201.06	233.74	239.86	226.49
Igtp	-0.417548	7.6017	7.96907	0.00475835	0.038757	-1.33566	NM_018738	127.26	137.33	115.23	142.87	195.2	151.08	150.22	136.11
Il33	0.832285	6.29901	7.96893	0.00475872	0.038757	1.7805	NM_001164724,NM_133775	50.58	25.18	110.27	65.43	26.87	38.78	27.11	31.57
Lrch3	0.432144	5.60113	7.96016	0.00478181	0.0389199	1.34924	NM_001081255	17.61	10.49	14.4	14.04	12.5	7.62	6.78	11.27
Cpsf1	0.391792	6.00768	7.95341	0.00479968	0.0390286	1.31202	NM_001164173,NM_053193	29.4	21.67	21.92	24.66	21.75	14.43	12.06	19.77
Thap2	0.440708	4.34709	7.95278	0.00480137	0.0390286	1.35727	NM_025780	11.74	9.44	11.11	9.68	8.02	6.24	5.89	7.84
Dpp9	0.37111	6.40463	7.95107	0.00480589	0.0390401	1.29335	NM_172624	46.31	39.98	39.94	39.94	37.03	23.3	22.33	35.07
Cdk13	0.382196	6.14803	7.94832	0.00481322	0.039067	1.30332	NM_001081058,NM_027118	19.08	13.69	17.17	18.29	14.88	9.9	8.71	14.25
Rcan1	-0.515187	4.00579	7.94749	0.00481542	0.039067	-1.42918	NM_001081549,NM_019466	11.46	7.09	8.88	9.36	13.33	10.64	11.82	11.28
Rnf123	0.466455	4.67017	7.94457	0.00482319	0.0391048	1.38171	NM_032543	11.27	7.92	10.48	11.71	8.17	5.46	5.32	8.3
Neu1	-0.422801	5.29988	7.93405	0.00485131	0.0393075	-1.34053	NM_010893	13.82	10.35	15.83	13.22	16.43	15.95	16.28	14.82
Cthrc1	-0.671435	2.80459	7.93052	0.00486077	0.0393588	-1.59266	NM_026778	8.94	6.74	7.41	8.87	10.73	13.55	9.78	11.32
Gtf3c2	0.367997	6.58054	7.92843	0.00486639	0.0393789	1.29056	NM_027901	39.4	32.17	33.39	37.8	31.12	21.39	18.34	30.36
Zdhhc18	0.411602	5.08603	7.90797	0.00492175	0.0398013	1.33016	NM_001017968	22.33	16.85	24.63	20.69	17.56	12.68	11.09	16.38
Pwwp2a	0.413591	5.1456	7.90388	0.00493289	0.0398657	1.332	NM_001164231,NM_027557	18.89	15.69	15.55	14.09	11.73	10.12	8.37	13.65
Etnk1	0.391523	7.94781	7.89689	0.00495198	0.0399858	1.31178	NM_029250	70.51	53.09	81.09	55.19	51.8	41.2	35.04	51.38
Ikzf3	1.61878	1.75375	7.89443	0.00495873	0.0399858	3.07114	NM_011771	0.33	1.27	4.84	0.78	0.71	0.48	0.39	0.59
Sap30	-0.479	4.95983	7.89384	0.00496035	0.0399858	-1.39378	NM_021788	35.21	38.94	41	36.41	44.17	51.02	49.07	44.47
Cd72	-0.383784	6.13125	7.89216	0.00496496	0.0399858	-1.30476	NM_001110320,NM_001110321,NM_001110322,NM_007654	69.05	58.03	76.55	75.74	86.77	76.86	84.34	76.76
Ubxn8	-0.460745	4.3741	7.89116	0.00496771	0.0399858	-1.37625	NM_178648	9.58	8.17	10.22	10.31	12.24	11.35	11.65	11.98
Sart1	0.365084	5.99666	7.89091	0.00496838	0.0399858	1.28796	NM_016882	24.03	19.87	19.09	21.58	18.53	12.96	10.97	17.57
Ptprn	1.00492	2.01505	7.89032	0.00497	0.0399858	2.00683	NM_008985	2.65	2.82	1.04	2.5	1.6	1.05	0.5	1.02
B3gnt8	-0.59937	3.09224	7.8873	0.00497832	0.0400271	-1.51505	NM_001036740,NM_146184	7.1	5.52	7.19	6.86	10.9	8.46	7.81	7.98
Plekhh1	0.678727	3.04599	7.87861	0.00500229	0.0401876	1.60073	NM_181073	2.71	2.05	2.24	2.29	1.76	0.84	0.98	1.76
Wdr26	0.412406	7.4887	7.87775	0.00500468	0.0401876	1.3309	NM_145514	55.79	33.04	39.06	45.99	34.95	25.45	21.56	36.53
Bambi	-0.948874	1.77386	7.86605	0.00503717	0.0404227	-1.93037	NM_026505	0.62	0.37	0.71	1.01	1.22	1.39	1.27	0.75
Ctxn1	-0.493246	4.28805	7.86058	0.00505243	0.0404896	-1.40761	NM_183315	26.14	21.21	22.19	21.53	31.4	24.47	31.61	27.06
Trub2	-0.440608	4.6445	7.8603	0.0050532	0.0404896	-1.35718	NM_001290495,NM_001290496,NM_145520,NR_110962	7.85	7.78	7.75	8.66	9.74	9.38	9.33	10.81
Yif1b	-0.411141	4.93991	7.85745	0.00506118	0.0404896	-1.32974	NM_001110201,NM_029887	43.26	36.3	39.51	42.94	54.62	42.97	49.36	46.3
Ubap2l	0.395791	7.74651	7.85738	0.00506136	0.0404896	1.31566	NM_001165983,NM_001165984,NM_001165985,NM_001165986,NM_001165987,NM_001165988,NM_028475,NM_153489	114.65	70.26	92.15	98.92	81.54	55.16	48.24	75.99
Prmt5	0.347173	7.01376	7.8573	0.0050616	0.0404896	1.27207	NM_013768	90.97	86.92	84.44	78.25	68.22	53.18	50.42	72.02
Pbk	0.427512	6.44289	7.85159	0.00507761	0.0405919	1.34491	NM_023209	108.65	117.79	87.78	80.95	68.19	61.07	64.62	71.86
Fam167b	-0.797566	2.95487	7.84987	0.00508243	0.0406045	-1.73817	NM_182783	12.09	7.4	10.76	13.57	20.25	18.01	18.74	10.17
Ncoa2	0.467667	5.61201	7.84664	0.00509154	0.040647	1.38287	NM_001302702,NM_008678	12.84	7.87	10.02	10.11	8.84	4.88	4.6	8.71
Cystm1	0.725375	3.44924	7.84455	0.0050974	0.040647	1.65333	NM_001081365	52.52	54.56	38.97	51.27	41.8	22.95	26.04	17.84
Nup133	0.353739	5.45462	7.84213	0.00510425	0.040647	1.27787	NM_172288	13.12	12.43	12.09	12.65	10.75	8.1	7.26	9.75
Mmp10	-1.32018	3.53615	7.84202	0.00510455	0.040647	-2.49697	NM_019471	4.14	12.66	3.27	3.67	30.58	6.05	10.45	11.06
Plekha7	0.579511	3.89623	7.84165	0.00510561	0.040647	1.49434	NM_001305185,NM_001305186,NM_001305189,NM_172743	6.46	5.28	4.51	5.2	4.13	2.67	2.24	4.28
Mpnd	-0.366065	5.73991	7.84111	0.00510714	0.040647	-1.28883	NM_026530	47.37	48.32	43.09	40.47	59.42	45.57	50.97	53.14
Arf3	0.349125	7.51349	7.82836	0.00514327	0.0409061	1.27379	NM_007478	106.09	72.87	91.97	90.36	77.46	55.04	51.19	73.44
Wbscr27	0.514041	4.02826	7.82733	0.0051462	0.0409061	1.42804	NM_024479	10.59	8.78	11.67	11.24	7.89	7.37	5.17	6.29
Pdia4	-0.353871	7.69929	7.81683	0.00517619	0.0411185	-1.27798	NM_009787	130.06	105.37	130.46	96.18	150.89	119.74	118.31	143.98
Helz	0.485299	4.6583	7.80375	0.00521378	0.0413317	1.39988	NM_198298	8.63	5.04	7.19	7.46	6.07	4.19	3.23	4.86
Pdcd1lg2	-0.966699	3.47319	7.80362	0.00521417	0.0413317	-1.95436	NM_021396	4.74	4.51	2.39	1.66	10.65	5.21	4.07	4.16
Arpc4	-0.401287	7.96888	7.80242	0.00521763	0.0413317	-1.32069	NM_001170485,NM_001170486,NM_026552	157.41	159.85	140.99	140.44	174.46	164.31	191.02	179.57
Pde4b	-0.501547	5.11122	7.80209	0.00521857	0.0413317	-1.41573	NM_001177980,NM_001177981,NM_001177982,NM_001177983,NM_019840	11.18	7.95	15.15	12.66	18.08	15.82	12.79	13.66
Dmxl1	0.418348	5.2468	7.80178	0.00521947	0.0413317	1.3364	NM_001081371	6.7	4.22	5.38	4.63	4.15	3	2.7	4.34
Sell	1.06127	4.65668	7.79922	0.00522688	0.0413644	2.08676	NM_001164059,NM_011346	9.66	25.94	44.32	11.54	9.19	10.09	6.79	14.41
Ctr9	0.363295	6.54821	7.79628	0.00523539	0.0414056	1.28636	NM_009431	37.04	29.62	42.16	39.29	30.53	24.54	19.87	29.62
Ndufv2	-0.448438	7.32369	7.78803	0.00525936	0.0415691	-1.36456	NM_001278415,NM_028388	143.35	168.88	138.05	128.22	175.9	177.91	191.16	163.31
Dgcr6	-0.526636	4.26799	7.78145	0.00527855	0.0416946	-1.44057	NM_001289813,NM_001289814,NM_010047,NR_110380	19.91	21.41	17.76	18.82	26.14	23.37	28.1	22.9
Aqr	0.385418	6.02038	7.75976	0.0053423	0.0421376	1.30624	NM_001290788,NM_009702	26.32	18.42	23.22	22.54	18.91	12.87	11.46	19.96
Themis	0.985224	1.60327	7.75972	0.00534243	0.0421376	1.97962	NM_001305663,NM_178666,NR_131208	0.76	1.44	1.66	0.68	0.58	0.61	0.45	0.43
Ascc3	0.377336	5.48551	7.75895	0.00534469	0.0421376	1.29894	NM_198007	11.42	7.57	10.75	10.48	8.53	6	5.57	7.96
Zfand6	-0.374471	6.0458	7.75555	0.00535478	0.0421756	-1.29636	NM_022985	58.64	61.25	59.21	47.27	71.34	62.67	61.37	70.07
Edc4	0.372118	5.54523	7.75505	0.00535624	0.0421756	1.29425	NM_001301100,NM_181594	19.12	15.33	16.04	15.83	13.65	10.99	8.28	13.72
Ston2	0.829859	3.36109	7.75393	0.00535957	0.0421756	1.77751	NM_175367	2.38	1.71	1.9	1.76	1.69	0.9	0.37	1.11
Synpo	0.405742	6.33357	7.75179	0.00536593	0.0421992	1.32477	NM_001109975,NM_177340	32.33	23.05	29.28	25.93	21	16.97	12.71	25.43
Tgm1	-0.7861	2.84356	7.7502	0.00537065	0.042208	-1.72441	NM_001161714,NM_001161715,NM_019984	2.53	1.88	3.93	3.3	7.23	3.47	3.24	4.58
Slmo2	-0.355597	6.44046	7.74916	0.00537376	0.042208	-1.27952	NM_025531	100.2	92.03	82.23	94.43	108.21	95.84	94.26	129
AI837181	0.331677	5.89305	7.74618	0.00538262	0.0422365	1.25848	NM_001256515,NM_134149	73.44	70.92	67.88	73.38	58.98	45.36	48.04	53.05
Mdn1	0.499366	4.80484	7.74569	0.0053841	0.0422365	1.41359	NM_001081392	3.33	2.34	2.73	2.23	2.21	1.45	1.08	2.14
Pard3	0.374874	5.73863	7.74159	0.00539633	0.042306	1.29673	NM_001013580,NM_001013581,NM_001122850,NM_001309391,NM_001309392,NM_033620	21.07	14.33	19.14	18.57	15.54	10.81	9.44	15.87
Pof1b	-2.44748	1.93866	7.73985	0.00540154	0.0423205	-5.45461	NM_181579	0.08	0	0.17	1.54	4.78	2.32	0.59	1.62
Tubb2b	-0.779223	1.3735	7.73705	0.00540991	0.0423597	-1.71621	NM_023716	1.68	1.15	1.58	1.75	2.85	1.86	2.34	2.52
Paox	-0.441399	5.0487	7.73311	0.00542172	0.0424257	-1.35792	NM_153783	29.53	24.28	29.66	21.8	32.74	29.97	34.23	30.48
Scaf1	0.40105	6.3925	7.7257	0.00544403	0.0425738	1.32047	NM_001008422	38.28	29.03	34.09	37.3	29.71	21.13	15.56	29.82
Higd1a	-0.463796	5.74364	7.72099	0.00545823	0.0426415	-1.37917	NM_019814	28.85	43.19	37.32	43.71	49.09	50.82	42.93	49.06
Cdc26	-0.461383	5.60497	7.72058	0.00545947	0.0426415	-1.37686	NM_139291	95.5	99.63	106.79	95.19	106.91	125.08	138.42	114.94
Cd96	1.02591	1.57401	7.71896	0.0054644	0.0426535	2.03625	NM_032465	1.91	2.94	4.7	1.57	1.94	1.13	0.94	1.02
Foxp4	0.37788	6.17811	7.70608	0.00550352	0.0429198	1.29943	NM_001110824,NM_001110825,NM_028767	35.36	28.34	27.92	32.65	27.66	17.8	15.95	26.2
Ppp1r3b	-0.64449	3.45592	7.70548	0.00550534	0.0429198	-1.56319	NM_177741	3.94	2.18	3.01	3.15	4.35	3.96	2.91	6.15
Alg5	-0.441528	5.27767	7.70322	0.00551223	0.0429469	-1.35804	NM_025442	37.74	37.04	36.9	36.92	44.49	47.79	48.39	39.13
Mcm4	0.41664	6.9221	7.70181	0.00551655	0.0429539	1.33481	NM_008565	79.26	56.38	49.66	51.4	50.09	30.27	34.61	46.02
Afap1l2	0.422008	4.9389	7.69985	0.00552256	0.0429741	1.33979	NM_001177796,NM_001177797,NM_146102	14.7	11.17	15.56	12.97	10.23	9.24	8.69	8.19
Tcf19	0.465732	5.20295	7.69787	0.00552861	0.0429844	1.38102	NM_001163763,NM_001163764,NM_025674	47.24	44.52	30.47	47.67	32.12	22.33	26.43	30.26
Dynlt1f	-0.594706	4.16112	7.69718	0.00553071	0.0429844	-1.51016	NM_001166627,NM_001166627_1,NM_001199948	30.45	26.29	35.15	45.06	46.68	41.62	52.99	40.88
Sh3bgrl2	0.483629	4.58294	7.6911	0.00554937	0.0431028	1.39826	NM_172507	14.23	12.49	10.1	11.72	10.83	6.78	6.68	7.35
Nacc1	0.362914	7.2218	7.68972	0.00555362	0.0431091	1.28602	NM_025788	70.15	51.23	52.51	62.51	49.44	34.65	33	50.08
Dock5	0.522502	5.83613	7.68785	0.00555937	0.0431271	1.43644	NM_177780	11.91	8.03	9.49	9	7.93	4.7	3.32	8.75
Commd1	-0.423638	6.5436	7.68513	0.00556777	0.0431657	-1.34131	NM_144514	176.58	206.86	182.26	174.75	218.99	227.12	234.96	209.3
Rere	0.417989	6.60743	7.68284	0.00557482	0.0431937	1.33606	NM_001085492	26.49	16.71	23.6	22.26	17.45	13.71	9.81	19.69
Shisa2	0.88951	2.55294	7.68148	0.00557903	0.0431997	1.85255	NM_145463	4.31	2.77	3.61	4.06	1.79	2	2.3	0.83
Cdkn1b	-0.430983	7.04808	7.68002	0.00558354	0.0432029	-1.34815	NM_009875	66.67	70.24	90.78	65.83	80.31	98.2	79.1	97.74
Supt5	0.339262	6.87965	7.67887	0.00558712	0.0432029	1.26511	NM_013676	61.11	49.14	58.49	60.33	49.71	37.55	31.02	46.54
Gabarap	-0.398317	8.57655	7.67802	0.00558975	0.0432029	-1.31797	NM_019749	499.74	512.77	510.95	532.45	611.47	597.86	645.95	569.03
Ifngr1	-0.371967	6.15674	7.67349	0.00560381	0.043285	-1.29412	NM_010511	49.55	45.97	49.96	42.9	62.18	50.29	56.63	49.78
Myh9	0.443928	9.19033	7.66753	0.00562233	0.0434014	1.3603	NM_022410	175.08	107.67	127.03	130.5	116.94	78.11	57	110.69
Tvp23b	-0.503686	4.96282	7.65669	0.00565623	0.0436061	-1.41783	NM_026210	27.71	22.83	28.18	17.36	30.9	30.75	32.59	26.74
Cryzl1	-0.407106	5.38662	7.65595	0.00565854	0.0436061	-1.32602	NM_026994,NM_133679	36.09	35.37	30.94	27.36	38.78	38.1	38.05	39.65
D830031N03Rik	0.807548	3.04832	7.65572	0.00565925	0.0436061	1.75023	NM_001167918	2.28	1	2.07	2.12	1.41	0.69	0.56	1.27
Speg	-0.516448	4.95748	7.65183	0.00567147	0.04366	-1.43043	NM_001085370,NM_001085371,NM_001173477,NM_007463	18.24	24.44	24.97	28.32	27.71	34.5	34.33	29.37
Mybl2	0.494537	5.1976	7.65058	0.00567541	0.04366	1.40887	NM_008652	20.56	19.94	12.73	16.88	12.82	8.56	9.79	14.37
Syk	-0.460595	5.61581	7.65018	0.00567666	0.04366	-1.37611	NM_001198977,NM_011518	12.71	7.81	16.31	11.98	17.32	13.03	12.16	18.15
Snhg18	-0.753544	1.44139	7.64414	0.00569572	0.0437797	-1.68593	NR_038186	2.18	2.07	2.26	2.25	3.39	3.64	2.71	3.59
Dse	-0.376783	6.01758	7.64233	0.00570141	0.043789	-1.29844	NM_172508	26.58	16.67	21.16	16.85	26.97	20.22	21.7	25.78
1700123O20Rik	-0.409713	5.91247	7.64155	0.00570388	0.043789	-1.32842	NM_021437	41.88	44.13	44.28	45.28	47.47	52.92	55.5	52.6
Ky	1.07221	0.907586	7.6395	0.00571036	0.0438119	2.10266	NM_024291	1.28	0.44	0.56	0.41	0.49	0.19	0.21	0.27
Pdlim4	-0.603846	3.29092	7.63599	0.0057215	0.0438707	-1.51976	NM_019417	13.81	8.62	11.49	11.55	18.24	13.39	16.34	13.56
B4galt5	0.358491	7.84889	7.62515	0.00575599	0.0441082	1.28208	NM_019835	106.31	88.3	92.37	85.93	79.92	55.9	49.98	79.84
Morf4l1	-0.349721	8.81468	7.62308	0.0057626	0.044132	-1.27431	NM_001039147,NM_024431	364.97	315.63	348.77	335.15	404.38	389.89	380.43	382.37
Dbi	-0.479758	7.45396	7.62018	0.00577186	0.044176	-1.39451	NM_001037999,NM_007830	585.56	578.21	478.11	548.41	664.92	602.69	845.77	596.33
Ptprc	-0.481138	7.35955	7.61467	0.00578953	0.0442842	-1.39584	NM_001111316,NM_001268286,NM_011210	39.1	29.38	57.38	30.99	51.74	43.39	44.45	58.22
Aqp9	-1.10463	0.368182	7.61226	0.00579727	0.0443165	-2.15044	NM_001271843,NM_022026,NR_073483	0.37	0.27	0.35	0.8	1.54	0.76	0.56	0.68
Pak6	0.723055	2.54403	7.61021	0.00580388	0.0443228	1.65067	NM_001033254,NM_001145854	2.99	2.37	2.24	3	2.13	1.2	0.9	2.01
Dhx38	0.368721	5.82905	7.60872	0.00580867	0.0443228	1.29121	NM_178380	27.26	18.06	23.74	23.85	21.28	13.46	12.31	18.46
Dynlt1a	-0.592106	3.82888	7.60872	0.00580867	0.0443228	-1.50745	NM_001166629	3.57	3.1	3.84	3.16	3.54	5	4.86	4.86
Laptm4a	-0.385131	9.33371	7.59888	0.00584045	0.0444628	-1.30598	NM_008640	421.06	411.92	445.48	389.86	510.93	489.05	502.32	448.74
Ccdc124	-0.391515	5.2214	7.59821	0.00584261	0.0444628	-1.31177	NM_026964	69.54	63.02	60.19	68.91	84.98	65.29	79.02	79.63
Dhx9	0.40817	7.46957	7.59799	0.00584332	0.0444628	1.327	NM_007842	83.1	57.42	59.84	64.74	57.37	34.76	33.18	57.32
A630033H20Rik	-0.708813	2.00779	7.59788	0.0058437	0.0444628	-1.63446	NM_001122595,NM_001122596,NM_175442	1.53	1.18	1.91	1.49	2.19	1.94	2.3	2.48
Yipf5	-0.375562	6.27523	7.59724	0.00584576	0.0444628	-1.29735	NM_023311	47.03	42.61	47.43	45.12	54.48	52.57	55.95	48
Mllt6	0.38391	5.77325	7.59642	0.00584844	0.0444628	1.30487	NM_139311	13.69	10.66	14.08	12.05	11.32	7.99	5.85	10.23
Ms4a8a	0.813742	1.84297	7.59467	0.00585413	0.0444628	1.75777	NM_022430	8.91	7.97	6.02	6.17	4.69	2.83	4.5	2.78
Cyth4	-0.410003	6.82571	7.5943	0.0058553	0.0444628	-1.32869	NM_028195	68.62	37.13	52.69	60.33	71.56	52.46	64.32	71.28
Fbxo42	0.406651	5.06123	7.59214	0.00586232	0.0444723	1.32561	NM_172518	11.48	7.75	8.94	10.2	7.75	5.86	4.91	7.75
Clec2d	-0.491492	5.56269	7.59174	0.00586362	0.0444723	-1.4059	NM_053109	42.62	56.91	69.86	52.22	64.33	75.41	68.78	71.45
Ehd1	0.360278	7.90586	7.58807	0.00587557	0.0445361	1.28367	NM_010119	154.97	132.18	116.19	117.47	107.33	76.39	83.23	100.87
Mpeg1	-0.426661	8.98045	7.57765	0.00590966	0.0447524	-1.34412	NM_010821	172.31	93.58	169.53	170.62	203.36	164.64	165.4	195.31
Nup160	0.385296	5.5444	7.57717	0.00591123	0.0447524	1.30613	NM_021512	16.72	12.19	14.94	11.81	10.74	8.08	7.65	12.19
Plcg2	0.401991	7.3125	7.5736	0.00592293	0.044814	1.32133	NM_172285	70.57	47.61	71.48	66.06	60.63	39.82	31.76	43.92
Smchd1	0.388396	6.56698	7.5698	0.00593544	0.0448421	1.30894	NM_028887	26.97	18.77	24.56	20.51	20.75	12.86	11.17	18.61
Sirpa	-0.404179	7.60073	7.56872	0.00593898	0.0448421	-1.32334	NM_001177647,NM_001291019,NM_001291020,NM_001291021,NM_001291022,NM_007547	81.78	45.52	64.96	73.04	96.38	64.66	67.69	87.5
Dusp12	-0.562916	3.87829	7.56772	0.0059423	0.0448421	-1.47725	NM_023173	14.48	15.87	12.94	14.36	18.39	16.9	21.59	19.52
Mrpl33	-0.505841	5.66862	7.56696	0.00594481	0.0448421	-1.41995	NM_025796	215.33	250.05	236.62	210.95	226.89	295.68	336.78	289.23
Tpp2	0.338018	6.71918	7.5652	0.00595062	0.0448421	1.26402	NM_009418	46.27	33.29	37.61	35.7	33.02	22.6	22.52	31.59
Hsd17b12	-0.331483	7.42239	7.56415	0.00595408	0.0448421	-1.25831	NM_019657	156.39	123.96	126.62	128.5	159.44	136.9	142.04	167.54
Arg1	-0.472548	7.1939	7.56407	0.00595434	0.0448421	-1.38756	NM_007482	201.3	99.96	129.36	131.08	254.15	155.08	136.53	156.79
Rassf4	-0.479026	5.36158	7.56382	0.00595517	0.0448421	-1.3938	NM_178045	9.57	4.86	9.45	8.6	10.94	7.84	10.43	11.14
Pwp2	0.383809	5.04971	7.56186	0.00596165	0.0448624	1.30478	NM_029546	15.46	14.89	14.31	13.85	12.56	8.92	8.65	10.73
Gemin5	0.395929	5.37607	7.56084	0.00596501	0.0448624	1.31579	NM_001166669,NM_001166670,NM_001166671,NM_172558	12.27	10.22	10.54	12.11	10.37	6.81	5.42	8.84
Cd22	1.17057	3.20458	7.55427	0.00598679	0.0449993	2.251	NM_001043317,NM_009845,NR_102722,NR_102723	3.02	2.66	10.92	2.27	2.9	1.87	1.25	1.79
Slc25a20	-0.408476	4.66182	7.55259	0.00599238	0.0450145	-1.32728	NM_020520	20.13	18.8	19.08	20.8	26.08	23	20.26	25.36
Nt5dc3	0.417454	4.86649	7.5414	0.00602972	0.0452647	1.33557	NM_175331	9.15	6.96	8.36	8.92	7.12	5.45	4.01	6.16
Sh2d2a	0.785351	2.07601	7.54045	0.00603289	0.0452647	1.72351	NM_001025571,NM_021309	1.13	1.72	1.97	1.71	1.02	0.61	0.74	1.14
Dpp8	0.336824	6.62062	7.53822	0.00604038	0.0452938	1.26297	NM_028906	40.4	29.1	34.9	34.67	30.04	21.37	19.24	29.45
Med12	0.427047	5.33049	7.53523	0.0060504	0.0453419	1.34448	NM_021521	10.49	6.36	7.83	7.73	6.36	4.42	3.96	7.17
Def8	-0.457645	4.58717	7.53328	0.00605695	0.045364	-1.3733	NM_001253783,NM_001253784,NM_001281803,NM_054046	8.5	6.17	8.15	9.57	12.78	8.34	8.75	10.41
Gna14	-0.889039	0.451904	7.52539	0.00608353	0.045536	-1.85194	NM_008137	0.33	0.4	0.42	0.45	0.83	0.56	0.58	0.74
Bnip1	-0.496048	4.27006	7.52256	0.00609311	0.0455461	-1.41035	NM_172149	24.25	26.17	24.06	29.01	34.5	32.07	34.01	30.52
Il11ra1	-0.56629	3.73729	7.5219	0.00609533	0.0455461	-1.48071	NM_001163401,NM_001172054,NM_010549	9.43	8.27	11.21	10.54	14.04	12.37	14.39	11.31
Tsga10	-0.893221	0.791524	7.52178	0.00609575	0.0455461	-1.85732	NM_001290720,NM_001290721,NM_207228,NR_110976	0.87	0.42	0.85	0.79	1.43	1.16	1.2	1.34
B430306N03Rik	0.543284	4.5188	7.51924	0.00610435	0.0455832	1.45729	NM_177083	15.92	6.9	12.52	13.18	8.64	6.17	6.5	8.48
Ap2s1	-0.385089	6.86213	7.5176	0.00610989	0.0455975	-1.30594	NM_198613	276.72	240.46	217	241.96	305.65	259.11	308.86	265.28
Mroh1	0.370569	5.77879	7.51349	0.00612386	0.045663	1.29286	NM_001162489,NM_175457	21.14	13.78	17.48	18.31	15.94	11.48	8.78	13.49
D630045J12Rik	0.598318	3.50652	7.51201	0.0061289	0.045663	1.51395	NM_194061	2.47	1.38	1.64	1.83	1.38	0.92	0.76	1.33
BC017643	-0.374661	5.86445	7.51169	0.00612999	0.045663	-1.29653	NM_001252548,NM_001252549,NM_001252550,NM_001254735,NM_144832	32.73	30.37	37.51	32.61	41.89	38.25	39.78	34.27
Ecscr	-0.568874	4.03956	7.51075	0.00613319	0.045663	-1.48337	NM_001033141	21.07	15.88	20.81	26.02	35.47	27.14	27.3	21.43
Ctsh	-0.435502	8.16092	7.49869	0.00617438	0.0459315	-1.35238	NM_007801	262.53	228.62	263.04	232.51	299.19	300.36	340.27	242.57
Megf6	0.586461	4.17484	7.49806	0.00617655	0.0459315	1.50156	NM_001162977	5.4	2.97	5.18	5.22	4.35	2.34	2.08	2.62
Mbip	-0.488819	4.7946	7.49422	0.00618974	0.0460024	-1.4033	NM_145442	21.89	30.57	25.38	22.55	32.94	30.88	28.83	35.73
Mthfd2l	-0.519714	3.9532	7.49223	0.00619659	0.046026	-1.43367	NM_026788	10.34	8.49	9.31	7.58	10.78	9.76	11.54	13.88
Stk17b	-0.409477	6.4382	7.4867	0.00621565	0.0461187	-1.3282	NM_133810	32.65	29.08	47.27	30.44	43.53	40.04	37.92	45.13
Sergef	-0.624015	2.80938	7.48648	0.0062164	0.0461187	-1.54116	NM_013789	6.95	6.42	5.89	5.62	10.23	9.04	7.53	7.82
Foxo1	0.423585	5.5463	7.4795	0.00624054	0.0462237	1.34126	NM_019739	15.82	10.52	16.73	14.77	13.54	8.39	7.01	10.39
Stard4	-0.516862	4.30061	7.47938	0.00624097	0.0462237	-1.43084	NM_133774	11.66	7.18	7.62	7.22	13.37	8.03	10.71	11.16
Mllt1	0.334798	6.32164	7.47872	0.00624326	0.0462237	1.2612	NM_022328	40.48	35.95	36.58	37.47	33.92	23.4	21.01	30.71
Bms1	0.402335	6.01484	7.47814	0.00624525	0.0462237	1.32165	NM_194339	28.97	23.51	26.62	24.65	23.44	15.43	11.5	21.77
Lonrf3	-0.820766	1.67534	7.46686	0.00628451	0.0464869	-1.76634	NM_028894	0.54	0.28	0.51	0.49	0.62	0.7	0.5	1.06
Pelp1	0.386141	5.6102	7.44462	0.00636264	0.0470371	1.30689	NM_029231	30.13	21.2	22.09	25.25	22.26	14.3	12.64	19.66
Kat6b	0.495391	5.01388	7.44349	0.00636661	0.0470389	1.4097	NM_001205241,NM_017479	8.23	5.38	8.78	8.69	5.71	4.83	3.14	6.4
Aldh1a2	-1.18506	1.09726	7.43985	0.00637952	0.0470913	-2.27373	NM_009022	1.46	0.93	0.61	0.49	3.27	0.56	1.37	2.23
Rif1	0.373136	5.59579	7.43938	0.0063812	0.0470913	1.29516	NM_175238	11.95	8.81	9.41	7.78	7.34	5.9	5.41	7.85
Sbf1	0.367951	6.17827	7.43743	0.00638811	0.0471146	1.29052	NM_001081030,NM_001170561	23.76	15.91	18.63	19.7	17.08	11.9	9.8	16.18
Stxbp4	0.462507	4.37863	7.43423	0.00639949	0.0471527	1.37793	NM_011505	7.21	5.2	6.68	4.82	4.62	3.65	3.02	4.41
Tomm20	-0.466662	8.55739	7.43387	0.00640077	0.0471527	-1.38191	NM_024214	87.97	100.56	96.78	92.69	95.97	131.44	124.09	114
Ahcyl2	0.455097	5.1067	7.4303	0.00641345	0.0472185	1.37087	NM_001171000,NM_001171001,NM_021414	13.21	8.23	14.37	10.42	9.58	6.58	5.56	8.89
Zfp810	-0.546685	3.94852	7.42849	0.00641991	0.0472239	-1.46073	NM_145612	5.42	4.6	6.75	6.9	7.04	7.3	7.73	8.88
1110002L01Rik	0.733594	2.42001	7.42798	0.00642174	0.0472239	1.66278	NR_030694	3.06	3.47	3.06	2.51	1.4	1.32	1.96	1.84
Mief2	-0.644093	2.727	7.42694	0.00642546	0.0472239	-1.56276	NM_001009927	3.61	2.71	3.01	3.35	4.75	4.08	4.91	3.9
Eif3i	-0.428372	7.69815	7.42571	0.00642984	0.0472285	-1.34571	NM_018799	261.39	289.55	297.6	270.62	319.58	359.78	359.92	304.5
Gm12669	-0.390271	7.12734	7.4233	0.00643848	0.0472643	-1.31064	NR_033611	215.42	235.74	217.54	188.64	244.11	253.73	250.39	261.66
Id1	0.432699	5.17979	7.42048	0.00644856	0.0473107	1.34976	NM_010495	88.58	91.43	63.6	81.87	57.89	50.05	51.49	58.79
Ankrd50	0.448775	4.7797	7.41593	0.00646491	0.047387	1.36488	NM_001167883	12.97	8.11	8.63	9.19	7.74	5.53	4.91	7.62
Klhl9	-0.396336	6.37976	7.41425	0.00647095	0.047387	-1.31616	NM_172871	27.72	26.09	28.6	20.45	29.87	31.27	30.37	29.56
Hscb	-0.546431	3.8397	7.41371	0.00647288	0.047387	-1.46047	NM_153571	29.18	24.85	30.3	26.65	34.8	41.43	35.62	32.06
Bcl2l1	0.360564	7.07805	7.41339	0.00647403	0.047387	1.28393	NM_001289716,NM_001289717,NM_001289739,NM_009743	107.31	98.28	80.47	90.17	71.88	56.14	60.58	77.5
Psd3	0.736238	3.22326	7.40933	0.00648865	0.047449	1.66583	NM_027626,NM_030263,NM_177698	2.53	1.06	1.42	1.53	1.41	0.69	0.58	0.98
Arhgef5	0.384242	6.15575	7.40877	0.00649067	0.047449	1.30517	NM_133674	23.16	18.14	24.03	24.04	19.88	13.83	10.59	18.37
Glmn	-0.477622	4.04329	7.4079	0.00649382	0.047449	-1.39245	NM_001161738,NM_001161739,NM_133248	11.44	10.74	11.43	9.86	13.64	12.59	13.56	14.61
Trex1	0.359041	5.86244	7.40161	0.00651656	0.0475876	1.28257	NM_001012236,NM_011637	117.38	106.44	95.89	118.04	85.62	71.2	77.36	72.48
Rpl13	-0.397246	10.2434	7.39563	0.00653824	0.0477182	-1.31699	NM_016738	2355.22	2533.52	2746.53	2807.3	3047.12	3283.87	3007.77	2982.76
Etl4	0.572288	3.52778	7.39341	0.00654631	0.0477493	1.48688	NM_001081006,NM_001177630,NM_001177631,NM_029895,NM_178059	3.25	2.84	3	2.29	2.19	1.6	1.59	1.42
Prps2	0.360597	5.61636	7.39058	0.00655664	0.047797	1.28396	NM_026662	27.75	21.95	23.81	18.98	19.22	14.47	12.99	18.71
Timm10b	-0.461252	5.23418	7.38331	0.00658319	0.0479627	-1.37674	NM_019502	62.31	56.21	56.58	53.92	64.03	63.53	84.28	67.82
Cdc42	-0.342946	9.2895	7.38146	0.00658996	0.0479842	-1.26834	NM_001243769,NM_009861	449.51	375.44	404.41	410.47	487.63	425.22	473.86	477.44
Gpr137b	-0.481188	4.36318	7.37962	0.00659672	0.0480056	-1.39589	NM_031999	8.62	7.53	8.15	11.1	13.93	9.61	8.9	12.68
Meg3	-0.948345	0.48691	7.37702	0.00660627	0.0480388	-1.92966	NR_003633,NR_027651,NR_027652	0.4	0.18	0.44	0.43	0.67	1	0.46	0.74
Nxpe5	-0.582206	4.65146	7.3763	0.00660891	0.0480388	-1.49714	NM_001013773	20.38	10.14	11.72	13.25	21.32	13.99	22	15.99
Bloc1s2	-0.441256	5.33658	7.3724	0.00662324	0.0481151	-1.35779	NM_028607	68.34	75.82	72.08	66.03	77.58	89.14	92.34	83.05
Fem1a	0.404807	5.18457	7.36959	0.0066336	0.0481343	1.32391	NM_010192	10.04	7.88	8.43	9.69	8.36	5	4.65	6.91
Plgrkt	-0.44905	4.72394	7.36958	0.00663364	0.0481343	-1.36514	NM_026362	52.45	53.18	45.1	48.9	65.47	57.16	63.93	58.24
Smim7	-0.358704	5.74784	7.36857	0.00663737	0.0481343	-1.28227	NM_172396	26.92	24.73	27.26	23.51	31.51	26.91	31.15	28.13
Rpl30	-0.359884	5.28581	7.36559	0.00664839	0.0481864	-1.28332	NM_001163485,NM_009083	143.34	135.29	129.74	146.35	174.35	138.59	152.12	179.52
Bcam	0.46155	4.89201	7.36163	0.00666305	0.0482649	1.37702	NM_020486	27.92	18.38	20.13	23.69	21.3	12.69	10.56	15.17
Pura	0.393265	4.98839	7.35488	0.00668809	0.0484184	1.31336	NM_008989	42.92	34.5	31.6	39.15	28.26	24.89	22.63	25.77
Dna2	-0.562827	3.41226	7.35278	0.00669592	0.0484472	-1.47716	NM_177372	3.43	2.67	3.66	2.79	4.42	3.29	3.99	5.01
Atp6v0e	-0.373062	6.59759	7.35046	0.00670455	0.0484818	-1.2951	NM_025272	193.14	208.17	204.05	210.02	247.89	228.87	246.07	224.97
Ier3ip1	-0.348969	5.94415	7.34487	0.00672546	0.048605	-1.27365	NM_025409	69.54	63.93	63.07	64.52	73.33	67.98	76.46	80.53
Ezr	0.393747	8.09374	7.33381	0.00676694	0.0488068	1.3138	NM_009510	160.36	158.46	142.46	159.04	153.26	90.55	80.79	110.13
Cltb	-0.491308	5.12284	7.33374	0.00676722	0.0488068	-1.40572	NM_028870	34.03	23.13	26.48	38.08	51.38	31.44	38.89	32.13
Enc1	0.364289	5.81859	7.33203	0.00677365	0.0488068	1.28725	NM_007930	23.44	14.3	21.28	21.99	17.61	12.24	11.65	15.37
Dgkd	0.318245	6.7942	7.33186	0.0067743	0.0488068	1.24681	NM_177646	36.6	28.71	33.46	30.56	27.36	20.44	19.22	27.11
Itk	1.01699	1.97896	7.33135	0.0067762	0.0488068	2.02369	NM_001281965,NM_001281966,NM_001281967,NM_001281968,NM_010583	1.17	2.18	3.34	1.11	1.13	0.89	0.76	0.97
Nbr1	0.348391	6.95155	7.33024	0.00678041	0.0488068	1.27314	NM_001252220,NM_001252222,NM_001252223,NM_008676	53.82	37.82	48.66	42.58	41.91	29.81	24.53	34.43
Tnfsf15	-0.933454	0.725403	7.3302	0.00678056	0.0488068	-1.90984	NM_177371	0.32	0.15	0.41	0.22	0.52	0.47	0.29	0.64
1110008F13Rik	-0.385673	6.6638	7.32508	0.00679988	0.0489179	-1.30647	NM_026124	158	147.67	152.31	138.47	169.39	159.58	195.5	170.32
Commd8	-0.388348	5.43856	7.32244	0.00680987	0.0489618	-1.30889	NM_178599	18.18	16.56	16.51	14.83	18.72	18	20.6	20.05
Vdr	0.539374	5.04017	7.31431	0.00684075	0.0491361	1.45334	NM_009504	16.06	8.5	14.09	15.78	11	9.6	5.45	7.7
Ccdc55	0.357568	5.6346	7.31347	0.00684395	0.0491361	1.28126	NM_001012309	30.11	27.36	23.97	28.41	23.33	19.25	14.99	20.44
Nrcam	0.848002	2.00876	7.31298	0.00684584	0.0491361	1.80001	NM_001146031,NM_176930	1.1	0.45	1.24	1.31	0.47	0.5	0.49	0.56
Drosha	0.346937	6.84138	7.30694	0.00686888	0.0492733	1.27186	NM_001130149,NM_026799	47.45	38.51	41.91	41.58	37.9	26.68	21.73	35.47
Klf2	0.446344	5.4961	7.30477	0.00687717	0.0493046	1.36258	NM_008452	49.07	47.58	51	37.35	38.97	25.18	32.63	25.66
3300005D01Rik	-0.570891	5.57271	7.30201	0.00688775	0.0493408	-1.48544	NR_045079,NR_045080,NR_045081	51.37	59.11	53.73	69.39	62.54	77.07	98.85	65.47
Etv4	0.397722	6.39161	7.30043	0.00689383	0.0493408	1.31743	NM_008815	72.86	72.41	51.33	59.56	52.34	37.67	35.7	52.28
Sdhd	-0.412091	7.43088	7.30018	0.00689479	0.0493408	-1.33061	NM_025848	192.89	209	194.51	187.02	223.39	240.07	251.89	215.97
Npr3	1.07883	0.312482	7.29937	0.0068979	0.0493408	2.11232	NM_001039181,NM_001286395,NM_008728	0.35	0.23	0.53	0.23	0.09	0.18	0.09	0.22
Scaf4	0.466367	4.90609	7.29248	0.00692438	0.049502	1.38163	NM_178923	15.96	10.09	11.18	13.34	10.52	6.49	5.86	10.55
Atp10a	0.460432	4.14168	7.28762	0.00694314	0.0495727	1.37595	NM_009728	6.52	4.99	5.56	5.22	4.33	2.9	3.03	4.47
Rhbdf1	0.366396	5.36938	7.28579	0.00695023	0.0495727	1.28913	NM_001291818,NM_010117	25.8	21.84	23.83	26.31	22.19	15.43	12.63	19.12
Vps52	0.33149	5.58405	7.28414	0.0069566	0.0495727	1.25831	NM_172620	31.13	28.17	30	30.39	25.41	19.01	17.5	24.7
Epas1	0.649537	4.57887	7.28398	0.0069572	0.0495727	1.56866	NM_010137	9.8	4.45	9.05	9.61	7.35	4.29	2.71	4.8
Itgb7	0.586216	4.41121	7.28381	0.00695788	0.0495727	1.5013	NM_013566	11.78	19.47	15.56	11.48	11.52	7.5	7.47	9.44
Mrpl23	-0.413834	5.58183	7.2838	0.00695792	0.0495727	-1.33222	NM_011288	146.68	159.17	156.01	158.97	183.85	183.85	200.59	170.11
Dlx4	0.734071	2.13216	7.27922	0.00697569	0.0496712	1.66333	NM_007867	5.83	4.91	3.53	4.77	3.78	2.17	2.34	2.11
Tial1	-0.361219	5.85959	7.26791	0.00701973	0.0499409	-1.28451	NM_009383	17.78	17.14	20.6	15.78	19.79	19.54	20.05	22.94
Naca	-0.449479	9.92921	7.26746	0.00702151	0.0499409	-1.36555	NM_001113199,NM_001282976,NM_013608	1159.49	1373.36	1391.97	1211.3	1411.59	1749.41	1631.66	1469.02
Krt8	0.416306	9.09769	7.26589	0.00702765	0.0499563	1.33451	NM_031170	610.36	658.56	456.03	510.59	479.12	351.51	332.76	364.59
C1qtnf2	-0.918175	0.596188	7.26214	0.00704235	0.0500325	-1.88972	NM_026979	1.42	1.51	0.98	1.65	3.74	1.96	2.08	1.87
Urgcp	0.354845	5.46772	7.26105	0.0070466	0.0500345	1.27885	NM_001077661,NM_178623	16.49	14.71	12.95	13.21	11.65	9.35	9.21	10.39
Cyp2c55	-0.688873	2.51322	7.25981	0.00705149	0.0500409	-1.61202	NM_028089	4.26	3.33	3.43	2.86	4.65	6.36	3.79	5.23
Syn1	1.01815	0.604353	7.25525	0.0070694	0.0501153	2.02531	NM_001110780,NM_013680	1.14	0.49	0.82	1.26	0.6	0.21	0.24	0.63
Sf3b4	0.350888	6.38559	7.25411	0.00707388	0.0501153	1.27535	NM_153053	100.38	81.31	76.99	92.19	73.16	49.37	52.53	75.34
Ftsj3	0.331309	6.42339	7.25362	0.00707584	0.0501153	1.25815	NM_025310	55.7	48.31	48.61	53.89	46.47	34.33	28.29	40.6
Tbc1d22b	0.412549	4.56099	7.25309	0.00707791	0.0501153	1.33104	NM_198647	13.03	10.17	11.58	12.32	9.52	6.86	6.46	9.32
Rps3	-0.506716	10.706	7.25103	0.00708602	0.0501289	-1.42081	NM_012052	1002.08	1222.34	1356.24	1129.31	1182.75	1686.78	1637.21	1442.57
Armcx3	-0.507265	3.66829	7.25058	0.00708781	0.0501289	-1.42135	NM_027870	5.76	3.77	4.98	4.48	7.25	5.28	5.39	6.37
Ccnd3	0.326298	6.38249	7.24025	0.0071287	0.0503898	1.25379	NM_001081635,NM_001081636,NM_007632	78.37	72.45	69.22	78.39	65.07	45.47	47.82	58.82
6720489N17Rik	-0.642911	2.77701	7.2379	0.00713804	0.0504274	-1.56148	NM_173381	3.28	3.23	3.38	2.54	4.49	4.12	4.7	4.09
Sec16a	0.41873	6.23184	7.23083	0.00716621	0.0505757	1.33675	NM_153125	18.08	10.87	15.33	14.13	12.57	7.97	6.65	12.69
Rps25	-0.488785	9.49309	7.23061	0.00716708	0.0505757	-1.40326	NM_024266	1522.48	1791.91	2073.19	1759.51	1792.25	2555.8	2354.8	2204.34
Dlx1	-0.421014	4.39905	7.22466	0.00719089	0.0507154	-1.33887	NM_010053	11.46	9.18	9.91	9.66	13.1	10.32	11.48	13.62
Gm5523	1.25129	2.19755	7.21259	0.00723939	0.0510287	2.38055	NR_004447	18.06	9.39	4.1	3.9	1.99	2.01	5.01	3.81
Itgav	0.407741	7.33623	7.21121	0.00724494	0.0510393	1.32661	NM_008402	52.16	32.97	35.44	35.37	32.52	22.31	18.56	33.63
Gns	0.383712	8.349	7.2002	0.00728957	0.0513026	1.30469	NM_029364	175.02	105.67	152.41	153.43	132.04	90.92	74.62	110.16
Tfap2a	0.351609	6.16246	7.19997	0.00729048	0.0513026	1.27598	NM_001122948,NM_001301674,NM_011547	40.74	35.05	38.36	36.26	31.18	26.2	18.19	31.58
Atrx	0.380364	6.4959	7.19321	0.00731798	0.0514674	1.30167	NM_009530	19.42	11.62	13.85	14.08	11.48	8.89	7.67	12.94
Sh3d19	0.405149	5.71383	7.19001	0.00733104	0.0515304	1.32423	NM_001082414	19.4	9.95	13.95	12.75	11.55	7.88	7.61	11.09
Pfdn5	-0.545204	8.19289	7.1849	0.00735197	0.0516486	-1.45923	NM_027044	564.86	739.48	795.68	764.65	689.47	1117.73	999.37	899.56
Avpi1	-0.462904	5.19583	7.18011	0.00737163	0.0517578	-1.37831	NM_027106	57.77	61.15	50.19	58.77	68.26	71.11	78.67	62.09
Pomt2	0.417589	4.63895	7.17652	0.0073864	0.0518144	1.33569	NM_153415	9.52	7.07	8.41	8.76	7.15	4.67	4.51	6.68
Ebf1	0.819858	2.0752	7.17615	0.00738792	0.0518144	1.76523	NM_001290709,NM_001290710,NM_001290711,NM_007897	1.52	1.03	2.14	1.39	1.08	0.9	0.4	0.77
Unc119	-0.406581	5.12521	7.17462	0.0073942	0.0518175	-1.32554	NM_011676	44.03	35.71	39.03	41.39	48.79	41.11	52.68	46.82
1600002K03Rik	-0.754888	1.67267	7.17404	0.00739661	0.0518175	-1.6875	NM_027207	7.38	5.75	9.94	6.65	10.97	10.4	12.4	10.76
Prkcsh	0.311562	7.32743	7.17145	0.00740731	0.0518635	1.24105	NM_001293650,NM_001293651,NM_008925	149.29	131.39	134.39	131.33	115.2	93.7	86.75	102.63
Tusc1	-0.853159	1.27921	7.16706	0.00742543	0.0519615	-1.80645	NM_026954	2.99	1.42	1.76	2.18	3.61	2.86	4.13	2.64
Umps	0.349993	6.17678	7.16466	0.0074354	0.0520023	1.27455	NM_009471	47.74	37.68	34.85	34.6	32.06	22.38	25.77	29.55
Banp	0.459765	4.33388	7.1587	0.00746013	0.0521462	1.37532	NM_001110100,NM_001285981,NM_001285983,NM_016812	7.21	5.78	7.23	5.22	4.65	3.69	4.17	4.07
Eif3k	-0.382545	7.34241	7.15024	0.0074954	0.0523637	-1.30364	NM_001285942,NM_001285943,NM_028659	285.02	318.47	320.88	327.43	376.18	381.57	363.36	343.33
Lrmp	-0.423609	4.64587	7.14697	0.00750906	0.05243	-1.34128	NM_001281980,NM_001281981,NM_008511	17.44	12.63	16.91	13.05	20.71	15.12	17.28	19.09
Sec61b	-0.461455	6.67109	7.14303	0.00752558	0.0525162	-1.37693	NM_024171	363.58	398.86	327.79	316.58	376.1	435.77	501.19	407.43
Tada2b	0.447032	4.45312	7.13921	0.00754165	0.0525991	1.36323	NM_001170454	11.69	8.36	10.4	10.1	8.57	5.31	5.13	8.13
Pold1	0.391854	5.63674	7.13779	0.00754761	0.0526093	1.31208	NM_011131	30.25	26.84	21.44	22.07	21.16	13.58	15.25	19.89
3110040N11Rik	-0.677034	2.72377	7.13687	0.00755147	0.0526093	-1.59885	NM_026077	8.4	12.23	11.87	11.19	16.75	17.18	15	14.19
Gjb3	0.721866	3.70828	7.13065	0.00757771	0.0527628	1.64931	NM_001160012,NM_008126	16.47	16.32	13.8	14.51	15.48	7.7	6.09	5.43
Ptafr	-0.69341	3.51667	7.12718	0.00759239	0.0528358	-1.6171	NM_001081211	9.46	3.56	8.67	9.67	11.64	10.86	8.97	13.79
Fam167a	0.893812	2.52568	7.12602	0.00759732	0.0528409	1.85808	NM_177628	2.99	1.18	2.62	3.84	1.92	1.14	1.22	0.83
Cope	-0.357103	6.47521	7.1218	0.00761521	0.052936	-1.28085	NM_021538	134.11	126.66	136.97	142.16	165.16	154.31	158.24	141.26
Shkbp1	-0.409858	4.66416	7.11647	0.00763791	0.0530645	-1.32855	NM_138676	15.4	13.58	13.47	15.75	19.94	14.27	15.97	19.98
Hspb11	-0.514775	4.11266	7.11342	0.00765089	0.0531253	-1.42877	NM_028394	56.53	60.6	57.23	54.07	64.25	75.8	77.24	73.67
Pkp4	0.411414	5.84892	7.11186	0.00765758	0.0531424	1.32999	NM_026361,NM_175464	27.34	20.77	18.6	20.83	20.4	11.68	10.44	18.06
Lppr2	-0.878025	1.06251	7.10952	0.00766756	0.0531701	-1.83786	NM_001290299,NM_144935	0.84	0.52	1.24	0.75	2.04	0.96	1.03	1.56
Eci2	-0.34708	5.90597	7.10894	0.00767003	0.0531701	-1.27198	NM_001110331,NM_011868,NR_073427	58.37	51.33	59.38	66.79	68.45	65.09	65.62	69.96
Enpep	0.8855	0.885386	7.10575	0.00768369	0.0532355	1.84741	NM_007934	0.98	0.4	0.88	1.04	0.44	0.38	0.33	0.43
Abhd14b	-0.674715	2.39335	7.10154	0.00770177	0.0533138	-1.59628	NM_029631	4.44	3.54	4.82	5.22	9.5	5.52	5.56	5.59
Bmyc	-0.698985	2.66644	7.10114	0.00770348	0.0533138	-1.62336	NM_023326	10.03	8.29	13.5	11.35	18.4	14.31	17.81	11.82
Gadd45a	-0.34813	7.3236	7.09969	0.00770972	0.0533277	-1.27291	NM_007836	204.24	169.06	217.11	205.52	258.86	229.57	214.91	204.58
Zfp51	-0.511602	4.00213	7.09582	0.00772638	0.0533971	-1.42563	NM_001308323,NM_009558	7.07	8.01	8.56	8.07	9.68	11.38	8.79	10.92
Tlr9	0.625459	4.06066	7.09539	0.00772825	0.0533971	1.5427	NM_031178	11.15	4.9	10.17	9.73	5.67	4.24	3.63	7.52
Tia1	-0.372118	5.53943	7.0924	0.00774117	0.053457	-1.29425	NM_001164078,NM_001164079,NM_011585	14.63	12.82	14.13	13.04	14.38	16.3	13.62	19.3
Tom1l2	0.41055	5.2392	7.08736	0.00776294	0.0535779	1.32919	NM_001039092,NM_001039093,NM_153080	15.19	10.37	11.99	15.03	12.06	8.28	6.63	9.1
Zfyve26	0.494888	4.61269	7.08542	0.00777137	0.0536042	1.40921	NM_001008550	5.38	3.19	4.91	4.56	3.68	2.61	1.83	3.55
Cpsf3	0.327962	6.6288	7.08452	0.00777528	0.0536042	1.25524	NM_018813	72.27	66.35	67.09	62.71	58.78	43	36.91	56.74
Rpl13a	-0.559005	10.6283	7.08065	0.00779208	0.0536906	-1.47325	NM_009438	1909.1	2488.69	2444.03	2035.73	2105.01	3305.21	3416.21	2755.02
Itpr1	0.476351	5.51592	7.07601	0.00781229	0.0537597	1.39122	NM_010585	8.77	5.82	10.03	7.21	6.11	4.96	3.08	6.71
Sf3a2	0.328184	6.11105	7.07513	0.0078161	0.0537597	1.25543	NM_013651	85.06	73.85	67.57	74.15	66.84	48.06	45.51	57.27
Ppm1m	-0.362953	5.04754	7.07487	0.00781725	0.0537597	-1.28606	NM_026447,NM_198931	27.29	25.74	27.09	23.57	34.07	27.8	26.24	32.76
Yif1a	-0.414342	5.06527	7.07442	0.0078192	0.0537597	-1.33269	NM_026553	33.42	28.56	33.37	32.49	38.11	35.99	42.04	35.55
Pgm2l1	0.541559	3.65964	7.07305	0.00782521	0.0537665	1.45555	NM_027629	3.37	1.97	2.4	2.51	2.01	1.36	1.17	1.84
Cebpd	-0.488769	4.56306	7.07224	0.00782875	0.0537665	-1.40325	NM_007679	16.99	11.2	12.32	14.67	19.7	14.36	19.57	15.23
Tmem120b	-0.622738	2.27054	7.06399	0.00786485	0.0539741	-1.53979	NM_001039723	3.14	2.8	3.74	3.26	4.97	4.36	4.09	4.54
Firre	-0.72856	3.11733	7.06154	0.00787565	0.0539741	-1.65698	NR_015505	1.13	1.33	2.09	2.04	2.1	2.72	1.86	3.23
Atp2a3	1.19128	3.03383	7.06143	0.0078761	0.0539741	2.28355	NM_001163336,NM_001163337,NM_016745	1.69	3.52	8.1	1.43	1.8	1.11	0.96	2.12
Rit1	-0.41337	5.28539	7.06142	0.00787615	0.0539741	-1.33179	NM_001163310,NM_009069,NR_028056	21.56	19.73	19.61	22.19	25.63	21.78	28.44	22.97
Abcd4	-0.442248	4.30673	7.05673	0.00789681	0.0540694	-1.35872	NM_008992	10.61	9.11	9.51	12.11	14.15	12.28	11.51	12.71
Cdt1	0.338683	5.84744	7.05631	0.00789864	0.0540694	1.2646	NM_026014	54.39	46.4	39.57	45.51	38.48	29.27	27.2	38.72
Midn	0.337713	7.34335	7.05332	0.00791186	0.0541094	1.26375	NM_001305798,NM_001305799,NM_021565	85.23	67.18	71.51	78.77	67.62	46.18	41.29	63.1
Ldlrap1	0.361451	5.65091	7.05254	0.00791529	0.0541094	1.28472	NM_145554	35.38	27.06	32.69	36.75	30.9	21.37	17.86	23.25
Itgb1bp1	-0.452929	5.26545	7.05206	0.0079174	0.0541094	-1.36882	NM_008403	28.67	30.37	25.87	26.12	31.31	32.12	39.18	33.05
Sik3	0.405189	6.06116	7.05035	0.00792497	0.0541295	1.32426	NM_027498	20.98	14.18	16.56	20.51	14.98	12.19	7.92	14.58
Vwa1	-0.62756	4.44702	7.04945	0.00792895	0.0541295	-1.54495	NM_147776	8.32	5.07	9.87	10.41	16.42	12.22	10.17	7.87
Cd6	1.03358	1.88791	7.04522	0.00794772	0.054196	2.0471	NM_001037801,NM_009852	1.07	3.25	3.92	1.49	1.43	0.9	0.83	1.27
Psip1	0.358918	7.52765	7.04443	0.00795123	0.054196	1.28246	NM_001290527,NM_133948	156.06	148.36	116.53	127.73	115.5	85.95	79.49	104.22
Tln1	0.409653	8.50122	7.04397	0.00795326	0.054196	1.32837	NM_011602	89.11	57.35	67.91	72.26	64.29	37.81	34.2	61.11
Psmd13	-0.395335	6.79149	7.04337	0.00795593	0.054196	-1.31525	NM_011875	101.8	113.78	87.7	98.63	124.96	114.94	123.9	112.07
Specc1	0.372781	6.48116	7.04112	0.0079659	0.0542187	1.29485	NM_001029936,NM_001281818	26.24	17.48	20.12	24.65	20.12	13.59	11.15	17.35
Armc9	0.519731	3.46064	7.04068	0.00796789	0.0542187	1.43369	NM_027456,NM_030184	8.22	6.35	6.91	7.29	5.62	4.45	4.64	4.63
Pls3	0.368861	6.8544	7.03767	0.00798128	0.0542544	1.29133	NM_001166453,NM_001166454,NM_145629	74.88	53.47	58.41	69.65	58.09	39.49	31.65	52.17
Spry4	0.437989	4.89221	7.03756	0.00798177	0.0542544	1.35471	NM_011898	14.63	8.9	12.05	9.51	8.93	6.33	5.61	9.28
2003-03-01	-0.716084	2.80157	7.03279	0.00800304	0.0543697	-1.64272	NM_177115	5.54	3.41	4.27	6.23	8.2	6.79	8.04	5.26
Dnase2a	-0.40264	4.90547	7.02896	0.0080202	0.054416	-1.32192	NM_010062	30.94	20.68	27	24.94	31.13	31	29.8	29.81
Ifi35	0.389843	6.15718	7.02856	0.00802198	0.054416	1.31025	NM_027320	99.71	112.86	95.75	91.26	79.05	69.76	66.02	60.67
Baz1b	0.346348	7.16093	7.0282	0.00802358	0.054416	1.27134	NM_011714	45.25	31.24	37.93	34.33	32.14	22.32	20.13	31.77
Rnd2	-0.682868	2.05807	7.0274	0.00802718	0.054416	-1.60533	NM_009708	8.6	8.79	10.28	9.67	13.17	11.01	14.91	14.67
Ccdc85c	0.553041	3.80805	7.02574	0.00803464	0.0544279	1.46717	NM_001159910	20.75	12.6	17.88	20.18	14.06	9.31	7.36	13.64
Aplnr	-0.843232	3.00348	7.02508	0.00803758	0.0544279	-1.79406	NM_011784	4.47	1.4	1.99	2.1	5.13	2.72	2.62	5.66
Sema4c	0.381564	7.88584	7.02193	0.00805173	0.0544944	1.30275	NM_001126047,NM_001304329,NM_001304330	135.98	111.89	95.07	90.28	78.06	65.47	74.51	81.42
Sdr42e1	-0.969452	1.61994	7.02028	0.00805918	0.0545154	-1.9581	NM_028725	0.74	0.88	0.94	1.8	3.64	1.33	1.37	1.67
Rbm6	0.363544	5.86383	7.01897	0.00806508	0.054526	1.28658	NM_011251,NM_029169	30.47	24.11	26.36	25.36	24.25	15.27	13.15	23
Zfp39	0.58267	2.84649	7.01571	0.00807977	0.054596	1.49762	NM_011758	3.83	2.55	3.74	3.24	2.37	1.82	1.76	2.08
Inpp4b	0.685572	2.877	7.01154	0.00809858	0.0546659	1.60834	NM_001024617,NM_001297591,NM_001297593,NM_001297596	1.7	1.32	2.19	1.22	1.15	0.8	0.58	1.11
Gfra2	1.04969	1.183	7.01149	0.00809882	0.0546659	2.07009	NM_001302094,NM_001302095,NM_008115	2.33	0.89	1.61	0.63	0.49	0.78	0.35	0.73
Manf	-0.391469	7.87047	7.00978	0.00810655	0.0546888	-1.31173	NM_029103	170.52	152.21	127.02	131.21	177.08	158.49	184.29	161.57
Ensa	-0.355742	6.53984	7.00789	0.00811511	0.0547172	-1.27964	NM_001026212,NM_019561	67.73	56.08	65.5	62.34	78.3	63.72	78.26	67.27
Mbnl3	0.490546	4.43418	7.00029	0.00814966	0.0549207	1.40498	NM_134163	5.28	4.41	3.77	3.63	3.04	2.62	1.88	3.56
Cchcr1	0.43691	4.55772	6.9978	0.00816101	0.0549533	1.3537	NM_146248	17.26	16.84	13.5	15.39	12.46	9.99	9.64	10.04
Zfp598	0.330458	5.62279	6.99578	0.00817022	0.0549533	1.25741	NM_183149	27.46	22.86	24.6	27.39	22.79	16.32	14.49	20.52
Fam118b	-0.377567	5.09468	6.99541	0.00817188	0.0549533	-1.29915	NM_001286604,NM_175411,NM_194257	25.25	24.53	26.55	24.83	32.43	26.56	30.26	29.12
Usp3	-0.32975	5.76704	6.99539	0.00817198	0.0549533	-1.2568	NM_001302116,NM_001302122,NM_144937	13.09	12.59	13.16	12.64	15.03	15.39	13.08	14.77
Plcd3	0.358015	5.34191	6.99332	0.00818146	0.0549876	1.28166	NM_152813	24.72	23.9	22.3	21.33	17.75	16.96	14.38	15.83
Sf3b6	-0.438838	6.71962	6.98998	0.00819673	0.0550336	-1.35551	NM_025323	130.85	163.04	146.34	118.88	149.8	176.87	177.66	175.45
Arhgap32	0.581811	3.72803	6.98919	0.00820036	0.0550336	1.49673	NM_001195632,NM_177379	3.15	1.67	2	2.27	1.61	1.12	0.99	1.82
Calcoco1	0.346491	5.7094	6.98895	0.00820143	0.0550336	1.27146	NM_026192	31.48	27.78	35.08	34.05	28.07	23.32	17.5	22.77
Abcg3	-0.642035	3.78493	6.9865	0.00821269	0.0550785	-1.56053	NM_030239	7.3	3.37	7.04	4.37	6.42	7.51	8.16	8.09
Prpsap2	0.380673	5.34227	6.98558	0.00821688	0.0550785	1.30195	NM_001164242,NM_001164243,NM_001164244,NM_144806	45.79	43.08	38.68	36.53	30.32	27.1	29.08	26.94
Satb1	1.33021	2.20924	6.98261	0.00823056	0.0551399	2.5144	NM_001163630,NM_001163631,NM_001163632,NM_009122	0.51	1.87	3.21	0.47	0.75	0.45	0.35	0.72
Gm5643	-0.656506	3.58491	6.98168	0.00823481	0.0551399	-1.57626	NR_002883,NR_002883_1	12.07	8.59	5.52	8.72	15.41	8.86	13.41	11.76
Cpsf2	0.332005	6.91334	6.98045	0.00824051	0.0551487	1.25876	NM_016856	42.18	38.72	35.35	34.63	32.38	22.99	22.71	31.2
Irak2	-0.424391	5.27424	6.97757	0.00825377	0.0552081	-1.34201	NM_001113553,NM_172161	14.66	12.36	20.39	16.63	18.54	19.42	18.34	20.85
Mutyh	0.737152	1.92463	6.97499	0.00826569	0.0552584	1.66688	NM_001159581,NM_133250	5.65	5.13	3.35	3.76	2.55	2.01	2.68	2.38
Zdhhc20	-0.360091	6.66208	6.97215	0.0082788	0.0553166	-1.28351	NM_029492	31.94	22.83	25.69	22.69	28.42	30.89	29.03	29.29
Acot1	-0.554118	3.60803	6.96861	0.00829517	0.0553966	-1.46827	NM_012006	9.17	8.08	13.68	10.77	15.98	11.97	12.41	15.02
Ddit4	0.443218	6.19802	6.96724	0.00830154	0.0554097	1.35963	NM_029083	78.84	89.2	85.13	73.02	47.74	68.13	44.2	55.48
Hunk	0.811479	5.03522	6.96468	0.00831343	0.0554596	1.75501	NM_015755	20.77	9.23	12.78	8.04	10.16	3.54	3.2	9.91
Topbp1	0.36636	7.10352	6.96299	0.00832131	0.0554827	1.2891	NM_176979	57.65	41.88	37.39	45.27	36.74	27	25.63	38.95
Ttc21b	0.358568	5.19634	6.9601	0.00833475	0.0555031	1.28215	NM_001047604,NM_001290669	15.51	12.22	14.98	12.95	11.26	8.31	8.01	11.84
Selplg	-0.375971	5.31334	6.95943	0.00833786	0.0555031	-1.29771	NM_009151	19.19	16.46	24.69	22.52	27.42	21.84	20.58	27.59
Tnfrsf14	-0.606517	2.64348	6.95911	0.00833933	0.0555031	-1.52258	NM_178931	10.58	7.47	11.76	11.12	16.29	14.06	12.14	13.45
Pum1	0.351712	6.22864	6.95854	0.00834201	0.0555031	1.27607	NM_001159603,NM_001159604,NM_001159605,NM_001159606,NM_030722	29.25	20.38	25.6	22.73	22.63	15.25	12.98	19.89
BC029722	0.378645	5.44978	6.95588	0.0083544	0.0555561	1.30012	NR_015528	64.37	61.5	63.04	49.77	49.37	31.84	38.59	47.19
Med8	-0.397618	5.13785	6.94966	0.00838351	0.0557202	-1.31733	NM_001290688,NM_020000,NM_173719	27.05	27.39	24.91	24.09	31.75	27.2	32.27	31.31
Cst3	-0.394321	9.22118	6.94564	0.00840239	0.055814	-1.31432	NM_009976	1352.88	1250.18	1429.45	1477.68	1539.97	1613.26	1772.24	1508.6
Pld1	0.415852	4.48058	6.94476	0.00840649	0.055814	1.33409	NM_001164056,NM_008875	8.94	6.1	7.83	7.96	6.13	4.54	4.22	6.01
C3	0.534691	6.8884	6.94365	0.00841171	0.0558192	1.44863	NM_009778	43.34	37.89	54.82	27.56	37.25	20.96	15.44	30.79
Cdkn2d	-0.452105	4.94955	6.94255	0.00841691	0.0558242	-1.36803	NM_009878	33.82	38.18	34.22	33.29	41.9	38.24	48.67	42.34
Kctd12	-0.452324	6.65974	6.93998	0.00842903	0.0558751	-1.36824	NM_177715	29.77	12.88	22.25	20.34	34.06	19.76	22.67	28.26
Phkg2	-0.404225	4.61046	6.93415	0.00845652	0.0560278	-1.32338	NM_026888	21.2	19.95	21.45	21.99	26.07	24.84	23.51	26.34
Txndc12	-0.375622	6.69927	6.92883	0.00848173	0.0561652	-1.2974	NM_025334	122.62	121.23	133.07	107.86	147.58	137.43	150.22	127.19
Hsp90aa1	0.382346	10.4973	6.92522	0.00849884	0.0562246	1.30346	NM_010480	928.16	1020.47	808.83	776.34	665.26	572.43	503.99	733.39
Rps15a	-0.462027	9.41078	6.92506	0.00849963	0.0562246	-1.37748	NM_170669	140.46	169.22	190.02	163.9	167.65	235.27	204.41	209.6
Ptpru	1.3447	0.644509	6.92104	0.00851874	0.0563213	2.53977	NM_001083119,NM_011214	0.39	0.11	0.73	1.08	0.2	0.24	0.24	0.11
Ranbp10	0.385477	5.16853	6.9172	0.00853705	0.0564127	1.30629	NM_145824	13.57	9	11.65	11.87	9.34	7.04	5.85	9.79
Rnf41	-0.345188	5.95071	6.91545	0.0085454	0.0564383	-1.27032	NM_001164237,NM_026259,NR_104288,NR_104289,NR_104290	18.2	17.81	20.2	18.73	23.18	21.7	20.98	19.69
Phyhd1	-0.576478	3.67472	6.91279	0.00855811	0.0564635	-1.4912	NM_001252568,NM_001252570,NM_001252571,NM_001281829,NM_172267	14.39	10.89	15.97	12.46	18.42	18.81	19.32	13.99
Nrros	-0.379951	6.61182	6.91277	0.00855821	0.0564635	-1.3013	NM_146069	45.65	26.74	39.24	35.39	46.14	35.3	45.86	42.76
Synrg	0.431724	4.92596	6.90823	0.00858	0.0565776	1.34884	NM_194341	8.6	5.76	7.72	7.1	6.82	4.06	3.43	5.45
Atg2b	0.405599	5.32447	6.90584	0.00859147	0.0566135	1.32464	NM_029654	8.05	5.35	7.06	6.02	5.83	3.97	2.98	5.47
Ak1	-0.44675	4.17307	6.90522	0.00859445	0.0566135	-1.36297	NM_001198790,NM_001198791,NM_001198792,NM_021515	13.51	11.11	10.14	13.07	14.95	14.46	13.55	15.49
Cd177	-1.01405	0.690946	6.90261	0.00860701	0.0566666	-2.01957	NM_026862	0.45	0.42	0.42	1	0.99	0.56	1.12	1.55
Fzd1	-0.499979	4.1589	6.90113	0.00861412	0.0566837	-1.41419	NM_021457	5.73	4.19	4.18	6.25	8.59	5.23	5.1	7.35
Chac2	-0.571151	3.24726	6.89903	0.00862425	0.0567207	-1.48571	NM_001290667,NM_026527	9	9.49	9.53	10.61	11.75	12.8	12.97	14.1
Sri	-0.35248	7.05935	6.89506	0.00864344	0.056791	-1.27675	NM_001080974,NM_025618	78.22	77.27	83.52	67.09	94.3	82.68	89.01	85.29
Clta	-0.361499	8.20181	6.89482	0.00864458	0.056791	-1.28476	NM_001080384,NM_001080385,NM_001080386,NM_001290470,NM_016760	451.19	389.2	424.76	427.85	484.71	482.75	514.77	454.65
Skiv2l2	0.303527	6.30286	6.89401	0.00864849	0.056791	1.23416	NM_028151	44.21	38.44	41.54	37.28	34.68	25.85	25.64	32.51
Als2	0.420159	5.27533	6.8919	0.00865873	0.0568285	1.33808	NM_001159948,NM_028717,NM_146109	13.86	9.27	9.27	9.78	10.01	6.1	5.25	8.62
Btf3l4	-0.350863	6.58852	6.88822	0.00867656	0.0569159	-1.27532	NM_027453	42.43	42.54	42.12	39.6	48.54	47.79	48.59	45.71
2610015P09Rik	0.668717	2.55787	6.88541	0.00869019	0.0569716	1.58966	NM_027801	3.97	3.02	2.8	2.13	2.06	1.52	1.17	2.08
Fam149b	0.365895	5.05277	6.88376	0.00869824	0.0569716	1.28868	NM_001024512,NM_001177633,NM_172379	29	28.17	26.05	24.32	20.86	17.98	16.36	21.36
Arhgef12	0.422909	6.08359	6.88368	0.00869864	0.0569716	1.34063	NM_027144	13.12	8.08	11.69	10.9	9.57	6.22	4.67	9.4
Cldnd1	-0.358168	5.14077	6.88184	0.00870757	0.0570004	-1.2818	NM_001252450,NM_001252451,NM_171826,NR_045517,NR_045518	25.91	22.2	21.53	21.79	29.17	23.69	25.87	26.97
Klc4	-0.480123	4.19434	6.87597	0.00873621	0.0571168	-1.39486	NM_029091	10.75	8.12	11.23	11.35	14.91	12.18	13.47	11.08
Golga4	0.410344	5.66354	6.87545	0.00873877	0.0571168	1.329	NM_018748	13.32	8.9	11.55	11.84	9.85	7.29	4.73	9.49
Tkfc	-0.529883	3.27881	6.87541	0.00873898	0.0571168	-1.44381	NM_145496	6.13	4.77	5.62	5.58	8.89	7.19	5.58	7.26
Mavs	0.32368	5.54021	6.87341	0.00874874	0.0571509	1.25152	NM_001206382,NM_001206383,NM_001206385,NM_144888	29.93	22.18	28.51	28.19	22.39	18.27	16.5	21.39
Slc2a13	-0.981337	1.08308	6.87081	0.00876149	0.0572044	-1.97429	NM_001033633	0.3	0.15	0.31	0.49	0.92	0.57	0.35	0.4
Sh3yl1	-0.930305	0.378178	6.86983	0.00876631	0.0572062	-1.90568	NM_001289480,NM_013709,NR_110343	0.68	0.42	0.89	1.17	1.56	1.41	1.13	1.24
Dennd4c	0.419869	5.13171	6.86889	0.00877091	0.0572065	1.33781	NM_184088	9.38	5.71	7.89	7.61	6.84	4.4	3.6	5.99
Ccbl2	-0.601953	2.6824	6.86768	0.00877683	0.0572155	-1.51777	NM_001293560,NM_173763	4.29	3.22	3.67	2.81	6.2	4.22	4.17	4.64
Iars2	0.317647	6.46934	6.86304	0.00879966	0.0573346	1.2463	NM_198653	48.69	36.14	39.46	45.67	37.89	26.93	26.28	32.39
Ccnf	-0.371852	5.63172	6.85266	0.00885094	0.0576388	-1.29401	NM_007634	24.19	23.68	18.4	19.16	27.71	21.11	23.63	27.85
Dgcr2	0.347186	6.11061	6.84738	0.00887716	0.0577628	1.27208	NM_001109750,NM_010048	35.05	23.31	29	28.2	27.15	16.71	16.53	22.14
Wdr41	-0.374924	5.25541	6.84697	0.00887917	0.0577628	-1.29677	NM_172590	21.18	12.84	15.99	17.18	23.34	17.25	18.06	19.49
Zbp1	0.353958	6.96915	6.84437	0.00889212	0.0578172	1.27806	NM_001139519,NM_021394	167.09	174.35	185.48	224.99	158.2	151.05	135.16	136.02
Cox16	-0.451462	5.10303	6.84322	0.00889781	0.0578243	-1.36743	NM_001309808,NM_001309809,NM_001309810,NM_025461,NR_132134,NR_132135	50.45	53.07	56.32	46.75	56.76	62.29	70.46	58.12
Aqp3	-2.49974	2.93071	6.83768	0.00892546	0.057974	-5.65582	NM_016689	0.1	0.42	0.27	7.44	28.1	10.89	1.84	4.24
Ubtf	0.306164	6.87768	6.83411	0.00894331	0.0580599	1.23642	NM_001044383,NM_001302954,NM_001302955,NM_011551	47.89	40.31	41.24	41.03	37.47	28.43	25.14	33.73
Utrn	0.444544	5.81262	6.82261	0.00900112	0.058397	1.36088	NM_011682	10.02	5.84	7.59	7.4	7.24	4.66	3.01	5.82
Zfp28	-0.675221	1.7763	6.82193	0.00900452	0.058397	-1.59684	NM_175247	1.01	0.87	1.02	0.84	1.26	1.21	1.35	1.54
Tmem45a	-1.00499	2.80869	6.81798	0.00902444	0.0584961	-2.00693	NM_019631	2.39	1.46	2.09	4.7	8.4	5.02	1.92	4.49
Hsdl2	-0.467316	4.21793	6.8059	0.0090857	0.0588628	-1.38253	NM_001301367,NM_024255	10.06	7.73	10.45	8.95	15.42	9.29	11.21	10.54
Slc35a3	-0.356438	5.22814	6.8038	0.00909641	0.0589018	-1.28026	NM_144902	14.2	9.66	13.33	12.45	15.15	13.34	13.49	14.88
Cntrl	0.405515	5.22735	6.79852	0.00912333	0.0590458	1.32456	NM_001290635,NM_012018	9.5	7.63	8.61	7.98	7.15	4.71	4.16	8.15
Mid1	0.794808	5.88991	6.79461	0.00914334	0.0591448	1.73485	NM_001290504,NM_001290505,NM_001290506,NM_001290512,NM_010797	32.92	24.82	62.6	25.4	27.83	25.34	11.65	10.42
Xpo4	0.603928	3.99902	6.79228	0.00915527	0.0591915	1.51985	NM_020506	11.78	5.55	8.81	8.25	6.66	3.95	3.12	6.91
Cnrip1	-0.713824	1.53381	6.79136	0.00916	0.0591917	-1.64015	NM_029861	2.76	1.68	2.11	2.65	3.99	3.35	3.14	3.03
Tgtp1	-0.471547	6.58966	6.78711	0.00918185	0.0593024	-1.3866	NM_011579	38.18	45.4	36.49	56.52	80.54	51.15	46.84	46.24
Got2	0.340888	7.56029	6.78556	0.00918984	0.0593236	1.26654	NM_010325	147.22	130.41	124.49	163.76	120.98	95.29	80.67	109.55
Mylpf	-1.32374	1.09516	6.77696	0.00923419	0.0595744	-2.50314	NM_016754	1.77	3.23	1.66	5.39	3.09	8.21	11.37	3.29
Gnpnat1	-0.403422	5.38179	6.77619	0.00923818	0.0595744	-1.32264	NM_019425	20.82	24.08	24.44	18.47	25.01	26.52	25.09	28.08
Ndufa6	-0.382102	5.91685	6.76826	0.0092793	0.0598089	-1.30324	NM_025987	182.79	209.96	226.5	222.61	233.92	251.98	246.95	249.78
Il1rl1	-0.84991	2.56774	6.76622	0.00928995	0.0598469	-1.80239	NM_001025602,NM_001294171,NM_010743	1.66	1.62	0.8	2.22	3.75	2.48	1.36	3.21
Rgl1	0.415395	6.34102	6.76311	0.00930613	0.0599204	1.33366	NM_016846	41.91	23.63	44.74	35.77	29.52	19.95	18.97	30.73
Tmem180	-0.66552	2.58868	6.7621	0.00931143	0.0599239	-1.58614	NM_029186	3.85	2.36	2.47	4.09	5.47	4.06	4.56	4.02
Sp3os	-0.736051	2.08793	6.76081	0.00931815	0.0599365	-1.66561	NR_045269	4.63	5.67	3.81	4.74	5.5	6.97	7.73	7.98
Tjap1	0.358297	5.5498	6.75886	0.00932835	0.0599714	1.28191	NM_001252473,NM_001252474,NM_001252475,NM_028751	37.26	33.31	27.49	33.5	29.37	21.08	18.79	24.3
Frk	0.342906	5.3323	6.75547	0.00934605	0.0600545	1.26831	NM_001159544,NM_010237	15.1	13.33	15.95	13.16	13.09	9.27	8.07	10.85
Ssr4	-0.460059	6.90063	6.75234	0.00936247	0.0601292	-1.3756	NM_001166480,NM_009279	234.04	241.61	264.72	281.33	273.58	348.68	358.18	261.08
Mif4gd	-0.473238	4.12449	6.74719	0.00938955	0.060232	-1.38822	NM_001243584,NM_001243586,NM_001243587,NM_027162	15.19	16.39	21.74	15.76	24.68	19.77	21.08	22.11
Gdpd1	-0.61338	3.45506	6.74657	0.00939282	0.060232	-1.52984	NM_025638	5.02	3.74	7.04	5.97	10.4	7.39	5.94	6.44
Sart3	0.365154	5.57642	6.74657	0.00939283	0.060232	1.28802	NM_016926	27	20.9	21.18	22.37	19.73	14.01	11.31	19.84
Arhgef17	0.405731	5.93735	6.74349	0.00940902	0.0602809	1.32476	NM_001081116	12.09	7.64	10.01	10.48	8.9	5.51	4.55	8.83
Ska1	-0.551993	4.34447	6.7433	0.00941006	0.0602809	-1.46611	NM_001164355,NM_025581	9.37	12.27	9.01	7.31	11.01	12.75	12.68	13.79
Unk	0.352724	5.22922	6.73976	0.00942872	0.0603697	1.27697	NM_001286006,NM_172569	19.65	15.2	17.89	15.88	14.25	11.9	9.06	13.54
Atf4	-0.350023	7.98388	6.73777	0.00943924	0.0604064	-1.27458	NM_001287180,NM_009716	204.65	218.43	197.2	214.89	233.77	240.41	221.31	265.74
Cln3	-0.371474	4.97129	6.73591	0.00944909	0.0604386	-1.29367	NM_001146311,NM_009907	17.23	16.16	17.79	18.57	21.04	20.93	18.04	20.93
Lclat1	0.407925	5.73571	6.73207	0.00946945	0.0605381	1.32678	NM_001081071,NM_001177967,NM_001177968	22.15	16.56	17.49	26.06	18.42	12.55	9.86	15.87
Casp3	0.364706	8.314	6.7231	0.0095172	0.0608124	1.28762	NM_001284409,NM_009810	249.92	219.9	177.56	208.52	154.6	142.46	150	149.17
Tns1	0.646448	4.36346	6.72019	0.00953272	0.0608698	1.56531	NM_001289895,NM_027884	4.73	2.08	3.57	4.64	3.28	2.02	1.18	2.28
Gng11	-0.581546	4.69619	6.71876	0.00954041	0.0608698	-1.49645	NM_025331	46.77	46.18	42.19	52.34	55.65	63.24	81.7	46.02
Serpinb5	-1.72667	2.84788	6.7187	0.0095407	0.0608698	-3.30964	NM_009257	1.63	0.31	0.48	5.67	13.77	4.62	2.41	4.39
Trnau1ap	-0.505535	5.02261	6.7131	0.00957072	0.0610304	-1.41965	NM_027925	40.87	46.66	40.77	37.02	47.39	57.1	60.07	44.01
Ssbp3	0.323176	6.41305	6.71144	0.00957964	0.061054	1.25108	NM_023672,NM_198438	52.49	43.24	46.9	43.98	41.62	29.95	25.09	39.69
Cd3g	0.793704	3.63909	6.7106	0.00958414	0.061054	1.73352	NM_009850	13.78	35.24	36.04	22.84	19.08	12.77	14.16	11.23
Anks1	0.39937	4.87858	6.70674	0.00960489	0.0611308	1.31893	NM_001286040,NM_001286041,NM_181413	9.8	6.82	8.29	8.4	7.56	4.59	4.31	6.43
Sgpp1	-0.340654	6.28184	6.70655	0.00960593	0.0611308	-1.26633	NM_030750	38.28	26.17	31.37	31.38	41.52	31.25	37.24	33.96
Phpt1	-0.361405	6.27344	6.70531	0.00961262	0.0611332	-1.28468	NM_029293	248.5	267.48	254.99	250.58	294.35	306.28	292.57	282.46
Plet1	0.463864	4.96531	6.70468	0.00961602	0.0611332	1.37923	NM_029639	34.45	25.65	40.17	26.84	19.45	17.18	23.38	21.84
Ric8	-0.344165	5.89399	6.70166	0.00963232	0.0612059	-1.26942	NM_053194	24.42	26.03	30.61	27.45	32.91	29.53	30.72	30.94
Arhgap31	0.44546	5.42942	6.69551	0.00966559	0.0613863	1.36175	NM_020260	11.65	6.1	9.95	10.66	8.31	5.12	4.51	7.67
Prpf6	0.309389	6.51645	6.69191	0.00968515	0.0614794	1.23918	NM_133701	57.96	45.9	50.11	50.75	46.31	34.67	28.81	40.39
Aldh3a2	0.306596	7.6858	6.68885	0.00970176	0.0615154	1.23679	NM_007437	119.08	106.37	112.63	99.83	90.07	72.05	71.05	87.34
Slc39a14	0.318892	6.72621	6.68825	0.00970503	0.0615154	1.24737	NM_001135151,NM_001135152,NM_144808	43.29	32.55	33.78	33.94	31.15	24.8	19.7	28.76
Tmcc3	0.394568	5.70457	6.68768	0.00970813	0.0615154	1.31455	NM_001168684,NM_172051,NM_177026	18.61	12.86	16.3	16.54	15.82	9.98	7.17	11.78
Ubl3	-0.338062	6.75937	6.68727	0.00971039	0.0615154	-1.26406	NM_011908	56.62	48.72	66.03	52.24	66.72	56.66	64.3	65.86
Rexo1	0.363827	5.45419	6.68623	0.00971602	0.0615201	1.28683	NM_025852	15.22	12.17	13.7	15.15	12.14	8.62	7	12.21
Neurl2	-0.543618	3.07988	6.68177	0.00974037	0.061625	-1.45762	NM_001082974	10.51	9.72	10.45	10.38	13.2	13.53	12.08	15.08
Rdh10	0.388232	5.99775	6.68141	0.00974238	0.061625	1.30879	NM_133832	50.57	47.67	57.49	43.1	49.09	26.62	30.84	32.16
H2-Q9	-0.495042	4.23956	6.67759	0.00976326	0.061726	-1.40936	NM_001201460	17.25	16.64	18.14	15.98	21.53	22.59	23.3	17.89
Eif2s2	-0.374997	8.21801	6.67241	0.00979168	0.0618745	-1.29684	NM_026030	162.76	172.41	149.14	158.12	168.35	189.44	179.18	212.84
Ppp1r9b	0.332717	7.25481	6.6682	0.0098148	0.0619738	1.25938	NM_172261	70.92	49.83	61.31	56.5	54.36	36.43	32.6	48.94
Spg21	-0.329007	6.8208	6.6675	0.00981869	0.0619738	-1.25615	NM_138584	60.34	55.41	58.23	57.46	67.7	65.18	64.98	62.67
Actn4	0.335392	8.96668	6.66687	0.00982218	0.0619738	1.26172	NM_021895	260.61	195.89	207.94	228.68	203.79	138.08	122.46	180.74
Cd53	-0.350877	7.39748	6.65512	0.00988716	0.0623375	-1.27534	NM_007651	83.19	69.7	95.59	80.07	95.3	88.93	97.37	92.55
Unc50	-0.395756	5.27448	6.65465	0.00988973	0.0623375	-1.31563	NM_026123	41.26	38.19	42.31	36.88	48.61	44.37	51.69	41.51
Usp19	0.324191	6.96391	6.65198	0.00990455	0.0623997	1.25196	NM_001168371,NM_001168372,NM_001168373,NM_027804,NM_145407	48.63	38.25	43.69	46.85	40.05	28.31	24	36.9
Rab11fip3	0.402734	4.85823	6.6497	0.00991725	0.0624484	1.32201	NM_001162868,NM_001162869,NM_153140	14.59	10.01	11.23	9.95	10.1	6.68	6.1	8.72
Lrrc75a	0.512241	4.26308	6.64632	0.00993609	0.0625357	1.42626	NM_198861	18.58	21.59	14.31	17.48	14.64	10.18	8.11	13.69
Phldb1	0.335202	7.07907	6.64535	0.00994147	0.0625383	1.26155	NM_153537	48.35	37.19	39.29	40.62	36.94	25.41	21.95	35.42
[truncated: 10,576 more rows]
